# Supplementary material for: Evolutionary morphology in shape and size of haptoral anchors in 14 Ligophorus spp. (Monogenea: Dactylogyridae)
Source: PLoS One. 2017 May 24;12(5):e0178367. doi: 10.1371/journal.pone.0178367 (PMC5443544; doi:10.1371/journal.pone.0178367)
Supplement: S1 Dataset — (XLSX) [file pone.0178367.s001.xlsx]

## Sheet: Ventral Raw coordinates 
Id	species	RawCoord1	RawCoord2	RawCoord3	RawCoord4	RawCoord5	RawCoord6	RawCoord7	RawCoord8	RawCoord9	RawCoord10	RawCoord11	RawCoord12	RawCoord13	RawCoord14	RawCoord15	RawCoord16
1	Lacumi	148.0	480.0	60.0	367.0	14.0	437.0	33.0	243.0	187.0	2.0	262.0	63.0	215.0	28.0	71.0	228.0
2	Lacumi	158.0	446.0	83.0	346.0	23.0	424.0	52.0	244.0	172.0	5.0	237.0	27.0	192.0	21.0	81.0	233.0
3	Lacumi	164.0	480.0	64.0	359.0	16.0	427.0	46.0	250.0	172.0	1.0	240.0	36.0	177.0	17.0	93.0	245.0
4	Lacumi	184.0	451.0	71.0	355.0	30.0	429.0	35.0	225.0	186.0	2.0	284.0	24.0	206.0	22.0	70.0	221.0
5	Lacumi	198.0	474.0	78.0	333.0	5.0	415.0	45.0	213.0	264.0	7.0	305.0	59.0	252.0	15.0	83.0	200.0
6	Lacumi	217.0	426.0	94.0	374.0	54.0	451.0	13.0	273.0	54.0	7.0	130.0	18.0	61.0	23.0	47.0	277.0
7	Lacumi	171.0	444.0	76.0	372.0	28.0	458.0	14.0	262.0	104.0	3.0	169.0	21.0	122.0	12.0	50.0	246.0
8	Lacumi	202.0	470.0	78.0	375.0	25.0	470.0	20.0	272.0	114.0	3.0	184.0	45.0	119.0	18.0	67.0	276.0
9	Lacumi	177.0	435.0	73.0	314.0	18.0	443.0	31.0	216.0	103.0	4.0	202.0	32.0	134.0	21.0	71.0	214.0
10	Lacumi	139.0	436.0	82.0	379.0	31.0	452.0	18.0	274.0	144.0	2.0	212.0	23.0	146.0	19.0	76.0	265.0
11	Lacumi	175.0	414.0	66.0	326.0	19.0	414.0	28.0	232.0	173.0	3.0	237.0	42.0	192.0	17.0	89.0	250.0
12	Lacumi	160.0	470.0	59.0	333.0	22.0	423.0	13.0	218.0	148.0	2.0	197.0	39.0	145.0	21.0	107.0	255.0
13	Lacumi	162.0	453.0	90.0	364.0	53.0	429.0	18.0	262.0	174.0	1.0	244.0	47.0	198.0	14.0	68.0	269.0
14	Lacumi	111.0	415.0	64.0	349.0	24.0	418.0	11.0	252.0	121.0	3.0	170.0	25.0	130.0	18.0	43.0	250.0
15	Lacumi	184.0	411.0	106.0	331.0	24.0	429.0	58.0	234.0	200.0	3.0	269.0	55.0	206.0	18.0	90.0	227.0
16	Lacumi	161.0	431.0	95.0	369.0	39.0	451.0	22.0	257.0	104.0	1.0	157.0	24.0	110.0	14.0	44.0	247.0
17	Lacumi	188.0	479.0	53.0	376.0	20.0	481.0	14.0	282.0	108.0	9.0	165.0	17.0	120.0	17.0	45.0	284.0
18	Langus	213.0	298.0	78.0	224.0	46.0	262.0	58.0	122.0	113.0	2.0	218.0	39.0	132.0	17.0	91.0	117.0
19	Langus	180.0	310.0	49.0	242.0	15.0	293.0	14.0	190.0	112.0	4.0	177.0	39.0	78.0	24.0	43.0	133.0
20	Langus	167.0	292.0	45.0	248.0	7.0	300.0	21.0	119.0	82.0	3.0	144.0	51.0	93.0	24.0	42.0	139.0
21	Langus	199.0	331.0	70.0	232.0	14.0	268.0	35.0	156.0	112.0	2.0	209.0	71.0	111.0	24.0	74.0	130.0
22	Lcepha	260.0	357.0	111.0	285.0	43.0	367.0	59.0	162.0	132.0	0.0	202.0	16.0	133.0	14.0	86.0	163.0
23	Lcepha	216.0	387.0	74.0	265.0	43.0	378.0	14.0	159.0	107.0	2.0	248.0	32.0	134.0	17.0	69.0	161.0
24	Lcepha	218.0	389.0	65.0	284.0	7.0	378.0	28.0	163.0	137.0	1.0	233.0	54.0	160.0	18.0	77.0	188.0
25	Lcepha	214.0	385.0	60.0	288.0	15.0	374.0	16.0	154.0	126.0	0.0	235.0	49.0	121.0	21.0	45.0	144.0
26	Lcepha	237.0	373.0	74.0	282.0	35.0	391.0	8.0	187.0	83.0	1.0	191.0	46.0	111.0	16.0	51.0	160.0
27	Lcepha	230.0	364.0	66.0	262.0	57.0	337.0	11.0	181.0	83.0	5.0	181.0	21.0	105.0	23.0	36.0	152.0
28	Lcepha	232.0	365.0	71.0	252.0	21.0	335.0	29.0	155.0	124.0	2.0	220.0	60.0	146.0	22.0	64.0	143.0
29	Lcepha	249.0	389.0	71.0	262.0	9.0	348.0	30.0	159.0	139.0	0.0	232.0	41.0	146.0	24.0	71.0	163.0
31	Lcepha	212.0	370.0	54.0	281.0	20.0	376.0	21.0	183.0	123.0	1.0	212.0	45.0	130.0	23.0	53.0	149.0
32	Lcepha	228.0	385.0	59.0	280.0	13.0	387.0	15.0	166.0	118.0	2.0	212.0	45.0	135.0	19.0	53.0	155.0
33	Lcepha	216.0	365.0	51.0	282.0	13.0	362.0	15.0	157.0	129.0	3.0	209.0	39.0	128.0	16.0	47.0	128.0
34	Lcepha	215.0	364.0	51.0	282.0	8.0	365.0	15.0	158.0	128.0	3.0	205.0	39.0	128.0	17.0	44.0	125.0
35	Lcepha	176.0	367.0	64.0	288.0	23.0	399.0	17.0	175.0	109.0	4.0	174.0	39.0	112.0	16.0	48.0	166.0
36	Lcepha	250.0	387.0	88.0	306.0	25.0	387.0	21.0	180.0	146.0	2.0	205.0	31.0	118.0	17.0	49.0	132.0
37	Lcepha	226.0	404.0	62.0	305.0	21.0	393.0	16.0	181.0	119.0	5.0	241.0	74.0	129.0	18.0	60.0	168.0
38	Lcepha	222.0	403.0	73.0	301.0	28.0	365.0	29.0	222.0	158.0	0.0	229.0	36.0	156.0	19.0	79.0	176.0
39	Lcepha	233.0	369.0	71.0	263.0	9.0	389.0	41.0	151.0	148.0	2.0	233.0	56.0	161.0	19.0	64.0	131.0
40	Lcepha	235.0	356.0	72.0	278.0	47.0	390.0	10.0	185.0	72.0	4.0	142.0	38.0	90.0	23.0	53.0	178.0
41	Lcepha	200.0	379.0	61.0	270.0	0.0	367.0	28.0	160.0	113.0	3.0	220.0	75.0	117.0	16.0	49.0	162.0
42	Lchaba	270.0	380.0	112.0	288.0	71.0	403.0	51.0	190.0	154.0	4.0	253.0	43.0	175.0	15.0	84.0	161.0
43	Lchaba	207.0	390.0	81.0	260.0	9.0	351.0	31.0	157.0	130.0	3.0	208.0	44.0	134.0	17.0	50.0	150.0
44	Lchaba	218.0	367.0	67.0	260.0	8.0	359.0	53.0	139.0	162.0	1.0	232.0	31.0	163.0	22.0	85.0	131.0
45	Lchaba	222.0	364.0	98.0	288.0	8.0	302.0	65.0	125.0	183.0	2.0	280.0	55.0	206.0	22.0	107.0	113.0
46	Lchaba	258.0	374.0	109.0	253.0	14.0	360.0	88.0	140.0	231.0	3.0	295.0	64.0	229.0	18.0	163.0	165.0
47	Lchaba	245.0	384.0	97.0	264.0	15.0	397.0	68.0	147.0	194.0	0.0	257.0	45.0	195.0	15.0	155.0	183.0
48	Lchaba	261.0	362.0	79.0	242.0	21.0	395.0	29.0	221.0	127.0	0.0	195.0	32.0	127.0	16.0	82.0	147.0
49	Lchaba	205.0	369.0	58.0	276.0	23.0	360.0	29.0	178.0	130.0	3.0	204.0	26.0	121.0	18.0	76.0	167.0
50	Lchaba	218.0	399.0	77.0	239.0	11.0	366.0	43.0	157.0	153.0	1.0	231.0	26.0	150.0	18.0	85.0	144.0
51	Lchaba	246.0	352.0	92.0	253.0	17.0	393.0	43.0	159.0	133.0	3.0	210.0	28.0	156.0	11.0	77.0	137.0
52	Lchaba	233.0	374.0	70.0	274.0	8.0	351.0	37.0	160.0	126.0	2.0	209.0	28.0	129.0	20.0	100.0	171.0
53	Lchaba	277.0	427.0	102.0	277.0	25.0	421.0	78.0	155.0	191.0	6.0	301.0	49.0	232.0	20.0	124.0	162.0
54	Lchaba	222.0	364.0	80.0	260.0	15.0	374.0	46.0	135.0	144.0	3.0	207.0	26.0	154.0	25.0	111.0	174.0
55	Lchaba	203.0	398.0	91.0	286.0	11.0	418.0	69.0	142.0	155.0	6.0	234.0	45.0	164.0	12.0	105.0	153.0
56	Lchaba	249.0	390.0	70.0	284.0	18.0	433.0	34.0	163.0	116.0	4.0	205.0	28.0	135.0	11.0	67.0	158.0
57	Lchaba	227.0	380.0	81.0	257.0	6.0	304.0	73.0	113.0	173.0	2.0	254.0	38.0	188.0	19.0	115.0	167.0
58	Lchaba	246.0	374.0	84.0	280.0	31.0	392.0	26.0	187.0	130.0	3.0	199.0	39.0	121.0	17.0	120.0	197.0
59	Lchaba	241.0	392.0	102.0	258.0	7.0	374.0	93.0	149.0	218.0	5.0	300.0	52.0	222.0	21.0	128.0	150.0
60	Lchaba	291.0	386.0	137.0	274.0	90.0	403.0	97.0	177.0	183.0	22.0	266.0	65.0	203.0	33.0	126.0	162.0
61	Lchaba	239.0	391.0	83.0	270.0	8.0	394.0	52.0	155.0	146.0	2.0	224.0	35.0	165.0	13.0	89.0	149.0
62	Lconfu	236.0	433.0	65.0	342.0	58.0	392.0	17.0	240.0	91.0	86.0	259.0	143.0	101.0	108.0	84.0	241.0
65	Lconfu	205.0	322.0	53.0	225.0	16.0	294.0	19.0	160.0	90.0	3.0	210.0	53.0	109.0	26.0	48.0	140.0
66	Lconfu	226.0	327.0	82.0	289.0	49.0	374.0	26.0	188.0	60.0	9.0	198.0	23.0	84.0	20.0	41.0	160.0
67	Lconfu	180.0	382.0	49.0	253.0	8.0	303.0	27.0	152.0	117.0	3.0	241.0	89.0	119.0	21.0	72.0	164.0
68	Lconfu	229.0	346.0	68.0	254.0	58.0	302.0	21.0	155.0	82.0	3.0	254.0	61.0	88.0	29.0	60.0	139.0
69	Lconfu	219.0	341.0	71.0	281.0	16.0	339.0	21.0	170.0	92.0	2.0	248.0	53.0	91.0	25.0	58.0	156.0
70	Lconfu	207.0	372.0	66.0	274.0	16.0	327.0	39.0	166.0	142.0	4.0	285.0	67.0	166.0	15.0	71.0	137.0
71	Lconfu	224.0	349.0	59.0	254.0	28.0	322.0	21.0	158.0	103.0	8.0	300.0	70.0	129.0	30.0	63.0	143.0
72	Lconfu	251.0	352.0	94.0	225.0	48.0	391.0	73.0	138.0	199.0	4.0	322.0	66.0	180.0	15.0	108.0	117.0
73	Lconfu	219.0	308.0	85.0	195.0	36.0	340.0	60.0	121.0	167.0	7.0	280.0	59.0	162.0	13.0	98.0	105.0
74	Lconfu	247.0	369.0	71.0	272.0	62.0	319.0	19.0	164.0	88.0	6.0	270.0	66.0	102.0	26.0	65.0	144.0
75	Lconfu	226.0	354.0	55.0	260.0	23.0	300.0	37.0	130.0	132.0	3.0	288.0	79.0	129.0	27.0	78.0	119.0
76	Lconfu	235.0	349.0	50.0	247.0	28.0	349.0	18.0	159.0	96.0	4.0	234.0	53.0	92.0	22.0	43.0	139.0
77	Lconfu	286.0	340.0	101.0	280.0	17.0	353.0	24.0	151.0	145.0	6.0	305.0	59.0	145.0	22.0	61.0	135.0
78	Lconfu	268.0	370.0	72.0	277.0	32.0	336.0	24.0	162.0	121.0	4.0	294.0	59.0	126.0	24.0	51.0	131.0
79	Lconfu	211.0	335.0	69.0	261.0	23.0	314.0	28.0	151.0	117.0	1.0	260.0	75.0	116.0	28.0	66.0	144.0
80	Lconfu	176.0	345.0	56.0	267.0	17.0	346.0	19.0	164.0	94.0	5.0	186.0	69.0	92.0	23.0	55.0	161.0
81	Lconfu	159.0	349.0	65.0	237.0	6.0	323.0	36.0	130.0	141.0	3.0	282.0	91.0	131.0	24.0	77.0	131.0
82	Lhetero	197.0	364.0	94.0	291.0	82.0	375.0	65.0	207.0	184.0	4.0	221.0	30.0	179.0	10.0	98.0	206.0
83	Lhetero	197.0	386.0	83.0	312.0	62.0	382.0	24.0	249.0	70.0	2.0	103.0	22.0	65.0	18.0	69.0	235.0
84	Lhetero	127.0	387.0	62.0	311.0	20.0	381.0	15.0	228.0	84.0	3.0	148.0	41.0	92.0	19.0	38.0	188.0
85	Lhetero	145.0	388.0	65.0	341.0	35.0	411.0	12.0	270.0	141.0	4.0	215.0	38.0	148.0	18.0	63.0	271.0
86	Lhetero	101.0	398.0	57.0	317.0	18.0	390.0	20.0	233.0	114.0	3.0	156.0	51.0	116.0	19.0	47.0	229.0
87	Lhetero	128.0	392.0	58.0	325.0	24.0	366.0	11.0	271.0	93.0	3.0	137.0	26.0	85.0	15.0	51.0	262.0
88	Lhetero	160.0	367.0	53.0	281.0	33.0	392.0	9.0	246.0	103.0	3.0	155.0	19.0	110.0	15.0	79.0	233.0
89	Lhetero	148.0	375.0	53.0	291.0	33.0	375.0	9.0	235.0	121.0	4.0	202.0	42.0	117.0	22.0	48.0	248.0
90	Lhetero	132.0	380.0	56.0	306.0	46.0	380.0	16.0	230.0	54.0	6.0	105.0	14.0	65.0	16.0	52.0	246.0
91	Lhetero	194.0	365.0	76.0	308.0	70.0	403.0	17.0	264.0	50.0	2.0	112.0	24.0	50.0	18.0	33.0	233.0
92	Lhetero	152.0	389.0	66.0	338.0	8.0	439.0	22.0	259.0	118.0	3.0	163.0	57.0	120.0	25.0	47.0	253.0
93	Lhetero	163.0	407.0	74.0	314.0	31.0	431.0	20.0	258.0	102.0	2.0	163.0	27.0	106.0	17.0	48.0	233.0
94	Lhetero	155.0	371.0	38.0	295.0	28.0	399.0	32.0	250.0	149.0	3.0	180.0	32.0	136.0	20.0	73.0	211.0
95	Lhetero	145.0	390.0	65.0	299.0	21.0	411.0	21.0	244.0	105.0	5.0	160.0	25.0	116.0	15.0	52.0	236.0
98	Lhetero	176.0	383.0	84.0	331.0	50.0	423.0	20.0	237.0	117.0	2.0	165.0	43.0	99.0	23.0	52.0	224.0
99	Lhetero	124.0	365.0	69.0	329.0	24.0	422.0	15.0	264.0	105.0	3.0	165.0	37.0	114.0	18.0	46.0	244.0
100	Lhetero	122.0	373.0	56.0	297.0	28.0	380.0	13.0	208.0	104.0	2.0	140.0	35.0	99.0	15.0	37.0	216.0
101	Limit	135.0	397.0	60.0	321.0	9.0	373.0	20.0	215.0	176.0	9.0	229.0	50.0	174.0	21.0	75.0	232.0
102	Limit	190.0	389.0	101.0	310.0	60.0	394.0	23.0	240.0	101.0	3.0	146.0	22.0	98.0	20.0	84.0	242.0
103	Limit	183.0	362.0	74.0	317.0	64.0	399.0	23.0	244.0	73.0	5.0	137.0	13.0	73.0	25.0	57.0	230.0
104	Limit	150.0	394.0	47.0	316.0	32.0	379.0	11.0	223.0	131.0	0.0	183.0	29.0	129.0	14.0	36.0	212.0
105	Limit	180.0	405.0	72.0	337.0	0.0	403.0	21.0	233.0	157.0	3.0	210.0	36.0	158.0	14.0	64.0	234.0
106	Limit	178.0	430.0	64.0	333.0	8.0	403.0	31.0	229.0	185.0	4.0	233.0	21.0	188.0	15.0	77.0	226.0
107	Limit	165.0	384.0	75.0	326.0	47.0	390.0	15.0	240.0	75.0	5.0	140.0	12.0	92.0	19.0	50.0	247.0
108	Limit	145.0	403.0	60.0	333.0	39.0	393.0	20.0	235.0	141.0	3.0	199.0	28.0	139.0	15.0	51.0	235.0
109	Limit	140.0	422.0	51.0	337.0	9.0	421.0	16.0	257.0	144.0	2.0	188.0	53.0	144.0	16.0	54.0	259.0
110	Limit	185.0	444.0	73.0	336.0	57.0	419.0	44.0	243.0	159.0	19.0	208.0	38.0	173.0	32.0	66.0	245.0
111	Limit	216.0	415.0	79.0	319.0	70.0	387.0	13.0	232.0	80.0	2.0	133.0	29.0	73.0	11.0	39.0	214.0
112	Limit	137.0	399.0	54.0	292.0	15.0	380.0	13.0	228.0	120.0	1.0	160.0	29.0	118.0	17.0	38.0	220.0
113	Limit	187.0	398.0	76.0	331.0	18.0	387.0	43.0	212.0	185.0	3.0	247.0	39.0	184.0	14.0	84.0	197.0
114	Limit	119.0	385.0	46.0	331.0	14.0	399.0	28.0	231.0	165.0	4.0	238.0	40.0	176.0	23.0	58.0	215.0
115	Limit	205.0	434.0	69.0	347.0	43.0	447.0	21.0	252.0	156.0	3.0	228.0	34.0	161.0	18.0	87.0	264.0
116	Limit	130.0	398.0	51.0	300.0	12.0	384.0	19.0	230.0	138.0	4.0	194.0	43.0	149.0	19.0	61.0	236.0
117	Limit	133.0	407.0	65.0	324.0	20.0	410.0	27.0	223.0	167.0	2.0	217.0	43.0	165.0	16.0	89.0	243.0
118	Limit	140.0	410.0	44.0	324.0	17.0	406.0	20.0	237.0	109.0	5.0	172.0	20.0	122.0	9.0	90.0	287.0
119	Limit	158.0	398.0	72.0	316.0	27.0	403.0	19.0	225.0	165.0	1.0	206.0	33.0	159.0	15.0	59.0	228.0
120	Lllewe	225.0	407.0	73.0	323.0	5.0	425.0	33.0	207.0	171.0	8.0	241.0	60.0	162.0	28.0	72.0	207.0
121	Lllewe	141.0	429.0	59.0	374.0	11.0	444.0	9.0	253.0	81.0	6.0	143.0	41.0	89.0	12.0	54.0	242.0
122	Lllewe	214.0	422.0	65.0	321.0	16.0	441.0	34.0	203.0	151.0	1.0	203.0	26.0	141.0	17.0	73.0	209.0
123	Lllewe	207.0	479.0	90.0	331.0	21.0	430.0	30.0	178.0	145.0	2.0	228.0	59.0	160.0	22.0	68.0	200.0
124	Lllewe	187.0	453.0	72.0	330.0	25.0	431.0	14.0	173.0	106.0	0.0	181.0	50.0	120.0	12.0	55.0	192.0
125	Lllewe	214.0	407.0	106.0	346.0	30.0	442.0	23.0	192.0	173.0	1.0	271.0	69.0	183.0	21.0	93.0	217.0
128	Lllewe	156.0	420.0	62.0	342.0	19.0	447.0	10.0	226.0	65.0	6.0	155.0	34.0	85.0	17.0	30.0	221.0
129	Lllewe	194.0	418.0	74.0	357.0	0.0	455.0	34.0	231.0	156.0	4.0	223.0	40.0	147.0	13.0	60.0	231.0
130	Lllewe	135.0	436.0	52.0	304.0	6.0	421.0	27.0	183.0	87.0	4.0	139.0	26.0	94.0	20.0	73.0	231.0
131	Lllewe	185.0	409.0	84.0	297.0	17.0	425.0	53.0	169.0	189.0	2.0	245.0	63.0	175.0	17.0	90.0	197.0
132	Lllewe	188.0	367.0	84.0	301.0	27.0	412.0	15.0	192.0	137.0	4.0	205.0	41.0	136.0	10.0	63.0	203.0
133	Lllewe	194.0	381.0	57.0	343.0	28.0	444.0	10.0	224.0	96.0	8.0	164.0	24.0	123.0	19.0	58.0	231.0
134	Lllewe	161.0	384.0	73.0	282.0	15.0	398.0	26.0	186.0	120.0	4.0	198.0	54.0	130.0	23.0	56.0	185.0
135	Lllewe	203.0	397.0	90.0	340.0	60.0	445.0	16.0	236.0	67.0	4.0	146.0	26.0	85.0	15.0	56.0	236.0
136	Lllewe	190.0	381.0	69.0	299.0	20.0	393.0	15.0	180.0	127.0	0.0	193.0	45.0	121.0	16.0	51.0	187.0
137	Lllewe	196.0	408.0	88.0	323.0	7.0	404.0	39.0	179.0	186.0	1.0	257.0	63.0	195.0	21.0	76.0	173.0
138	Lllewe	190.0	420.0	85.0	360.0	18.0	456.0	29.0	234.0	160.0	2.0	224.0	42.0	156.0	17.0	72.0	234.0
139	Lllewe	235.0	409.0	83.0	303.0	36.0	441.0	8.0	203.0	138.0	1.0	235.0	55.0	146.0	24.0	81.0	212.0
140	Lmacro	221.0	383.0	115.0	308.0	73.0	376.0	56.0	172.0	162.0	5.0	232.0	41.0	154.0	28.0	93.0	175.0
141	Lmacro	155.0	370.0	50.0	282.0	29.0	411.0	19.0	200.0	125.0	2.0	170.0	34.0	132.0	20.0	46.0	218.0
142	Lmacro	187.0	387.0	75.0	292.0	40.0	430.0	29.0	193.0	172.0	3.0	220.0	40.0	174.0	16.0	70.0	209.0
143	Lmacro	127.0	398.0	34.0	326.0	22.0	435.0	13.0	191.0	88.0	5.0	161.0	41.0	103.0	12.0	37.0	229.0
144	Lmacro	163.0	434.0	110.0	367.0	45.0	441.0	20.0	284.0	87.0	3.0	134.0	19.0	91.0	17.0	80.0	280.0
145	Lmacro	175.0	378.0	93.0	328.0	51.0	395.0	20.0	260.0	66.0	4.0	131.0	29.0	75.0	15.0	55.0	249.0
146	Lmacro	186.0	397.0	99.0	331.0	17.0	467.0	36.0	189.0	140.0	2.0	224.0	57.0	156.0	25.0	85.0	199.0
147	Lmacro	187.0	415.0	42.0	318.0	20.0	407.0	21.0	262.0	85.0	5.0	155.0	38.0	89.0	16.0	63.0	246.0
148	Lmacro	201.0	404.0	76.0	309.0	24.0	374.0	29.0	205.0	166.0	6.0	244.0	53.0	166.0	23.0	92.0	188.0
149	Lmacro	196.0	377.0	87.0	297.0	18.0	387.0	25.0	196.0	160.0	3.0	240.0	68.0	153.0	21.0	72.0	195.0
150	Lmacro	184.0	379.0	82.0	300.0	20.0	362.0	43.0	166.0	177.0	5.0	239.0	47.0	193.0	25.0	86.0	182.0
151	Lmacro	174.0	365.0	78.0	326.0	38.0	399.0	21.0	178.0	143.0	2.0	202.0	41.0	141.0	19.0	63.0	170.0
152	Lmacro	152.0	392.0	55.0	286.0	12.0	357.0	17.0	183.0	150.0	4.0	203.0	43.0	158.0	18.0	54.0	195.0
153	Lmacro	146.0	422.0	64.0	272.0	15.0	370.0	42.0	181.0	202.0	3.0	247.0	37.0	201.0	13.0	75.0	193.0
154	Lmacro	201.0	385.0	84.0	315.0	19.0	415.0	34.0	200.0	155.0	1.0	228.0	54.0	156.0	17.0	58.0	203.0
155	Lmacro	214.0	395.0	67.0	337.0	40.0	415.0	17.0	199.0	95.0	3.0	144.0	12.0	91.0	22.0	45.0	204.0
156	Lmacro	200.0	391.0	65.0	299.0	29.0	403.0	18.0	211.0	123.0	4.0	197.0	52.0	122.0	19.0	76.0	213.0
157	Lmacro	135.0	344.0	48.0	233.0	18.0	281.0	20.0	142.0	123.0	0.0	183.0	20.0	126.0	11.0	73.0	162.0
158	Lmacro	213.0	370.0	116.0	320.0	91.0	427.0	27.0	275.0	38.0	10.0	126.0	20.0	61.0	17.0	89.0	268.0
159	Lmedi	286.0	402.0	151.0	277.0	96.0	411.0	97.0	164.0	217.0	1.0	305.0	57.0	239.0	18.0	144.0	167.0
161	Lmedi	226.0	417.0	80.0	277.0	23.0	406.0	40.0	181.0	174.0	0.0	237.0	33.0	165.0	25.0	78.0	161.0
162	Lmedi	245.0	393.0	86.0	310.0	49.0	446.0	22.0	199.0	102.0	4.0	186.0	31.0	103.0	20.0	87.0	211.0
164	Lmedi	230.0	430.0	88.0	277.0	19.0	396.0	29.0	157.0	163.0	1.0	229.0	31.0	172.0	21.0	101.0	202.0
165	Lmedi	251.0	437.0	121.0	279.0	25.0	423.0	58.0	200.0	228.0	0.0	284.0	33.0	214.0	21.0	113.0	178.0
167	Lmedi	252.0	392.0	77.0	308.0	21.0	435.0	22.0	198.0	154.0	2.0	226.0	46.0	158.0	26.0	69.0	186.0
169	Lmedi	213.0	401.0	85.0	300.0	20.0	421.0	43.0	186.0	174.0	2.0	240.0	41.0	166.0	23.0	80.0	166.0
170	Lmedi	233.0	394.0	73.0	302.0	28.0	393.0	15.0	190.0	132.0	1.0	210.0	33.0	129.0	18.0	44.0	183.0
171	Lmedi	261.0	451.0	75.0	333.0	18.0	440.0	41.0	209.0	165.0	6.0	279.0	42.0	179.0	16.0	75.0	204.0
172	Lmedi	258.0	407.0	87.0	307.0	20.0	441.0	45.0	171.0	127.0	2.0	213.0	21.0	139.0	24.0	87.0	175.0
173	Lmedi	276.0	427.0	92.0	322.0	20.0	463.0	41.0	212.0	183.0	4.0	288.0	54.0	201.0	31.0	90.0	196.0
174	Lmedi	262.0	415.0	108.0	290.0	25.0	427.0	64.0	172.0	211.0	2.0	296.0	76.0	214.0	23.0	112.0	179.0
175	Lmedi	228.0	444.0	85.0	327.0	18.0	469.0	49.0	183.0	181.0	7.0	240.0	46.0	164.0	18.0	79.0	154.0
176	Lmedi	281.0	449.0	85.0	371.0	40.0	486.0	27.0	219.0	102.0	5.0	206.0	20.0	110.0	27.0	80.0	242.0
177	Lmedi	250.0	451.0	94.0	329.0	23.0	455.0	38.0	193.0	177.0	3.0	262.0	44.0	181.0	17.0	88.0	158.0
178	Lmedi	237.0	411.0	77.0	299.0	46.0	412.0	35.0	175.0	148.0	3.0	216.0	67.0	139.0	25.0	63.0	168.0
179	Lmin	301.0	508.0	130.0	398.0	61.0	501.0	64.0	332.0	236.0	4.0	338.0	75.0	223.0	27.0	148.0	283.0
180	Lmin	186.0	440.0	58.0	375.0	33.0	481.0	12.0	287.0	83.0	3.0	147.0	35.0	82.0	17.0	39.0	252.0
181	Lmin	212.0	461.0	114.0	376.0	12.0	469.0	46.0	234.0	195.0	0.0	271.0	14.0	191.0	27.0	104.0	281.0
182	Lmin	169.0	470.0	64.0	354.0	38.0	443.0	18.0	233.0	153.0	2.0	218.0	29.0	152.0	15.0	89.0	262.0
183	Lmin	169.0	494.0	86.0	395.0	23.0	481.0	6.0	284.0	103.0	6.0	169.0	44.0	98.0	24.0	55.0	288.0
184	Lmin	187.0	434.0	64.0	348.0	16.0	426.0	43.0	225.0	241.0	3.0	284.0	79.0	236.0	19.0	112.0	271.0
185	Lmin	168.0	464.0	93.0	395.0	14.0	464.0	29.0	252.0	187.0	1.0	248.0	44.0	200.0	20.0	48.0	239.0
186	Lmin	269.0	447.0	105.0	369.0	59.0	470.0	39.0	215.0	173.0	2.0	242.0	29.0	177.0	19.0	83.0	213.0
187	Lmin	188.0	456.0	91.0	378.0	20.0	467.0	26.0	267.0	134.0	0.0	201.0	40.0	141.0	21.0	59.0	251.0
188	Lmin	205.0	476.0	117.0	376.0	32.0	511.0	18.0	353.0	151.0	3.0	209.0	41.0	153.0	17.0	56.0	246.0
189	Lmin	148.0	431.0	74.0	353.0	8.0	430.0	39.0	239.0	194.0	4.0	254.0	60.0	198.0	32.0	55.0	222.0
190	Lmin	206.0	457.0	93.0	390.0	82.0	477.0	19.0	300.0	89.0	3.0	159.0	36.0	101.0	12.0	56.0	305.0
191	Lmin	214.0	432.0	104.0	378.0	43.0	445.0	12.0	274.0	133.0	1.0	188.0	39.0	132.0	24.0	85.0	283.0
192	Lmin	146.0	439.0	40.0	369.0	33.0	462.0	15.0	270.0	134.0	2.0	191.0	32.0	124.0	21.0	41.0	289.0
193	Lmin	249.0	499.0	83.0	378.0	18.0	469.0	20.0	252.0	153.0	3.0	244.0	40.0	175.0	22.0	60.0	242.0
194	Lmin	247.0	478.0	81.0	371.0	42.0	437.0	18.0	245.0	155.0	1.0	239.0	34.0	159.0	22.0	75.0	243.0
195	Lmin	104.0	456.0	65.0	356.0	31.0	458.0	14.0	263.0	117.0	5.0	184.0	30.0	122.0	30.0	80.0	288.0
196	Lmin	147.0	466.0	52.0	316.0	20.0	396.0	30.0	230.0	171.0	1.0	241.0	59.0	173.0	19.0	70.0	200.0
198	Lpilen	221.0	465.0	110.0	388.0	19.0	492.0	17.0	244.0	145.0	30.0	214.0	76.0	131.0	54.0	64.0	257.0
199	Lpilen	205.0	457.0	71.0	344.0	15.0	445.0	8.0	218.0	102.0	1.0	191.0	59.0	120.0	17.0	59.0	234.0
200	Lpilen	197.0	443.0	75.0	345.0	25.0	438.0	22.0	222.0	116.0	3.0	192.0	47.0	134.0	20.0	38.0	198.0
201	Lpilen	209.0	431.0	75.0	340.0	38.0	442.0	25.0	225.0	125.0	3.0	210.0	41.0	144.0	25.0	46.0	208.0
202	Lpilen	198.0	450.0	90.0	354.0	22.0	450.0	30.0	215.0	147.0	3.0	216.0	56.0	152.0	26.0	69.0	223.0
203	Lpilen	218.0	391.0	69.0	313.0	17.0	431.0	13.0	203.0	126.0	3.0	203.0	22.0	129.0	18.0	68.0	218.0
204	Lpilen	159.0	468.0	62.0	359.0	41.0	456.0	20.0	210.0	120.0	4.0	190.0	57.0	136.0	19.0	66.0	249.0
205	Lpilen	218.0	427.0	80.0	330.0	14.0	460.0	21.0	221.0	143.0	6.0	231.0	40.0	147.0	18.0	93.0	239.0
206	Lpilen	203.0	387.0	76.0	271.0	16.0	388.0	42.0	185.0	167.0	1.0	238.0	42.0	167.0	19.0	64.0	181.0
207	Lpilen	177.0	391.0	58.0	317.0	7.0	441.0	30.0	204.0	143.0	0.0	209.0	26.0	144.0	15.0	51.0	201.0
208	Lpilen	259.0	465.0	95.0	365.0	35.0	450.0	23.0	186.0	172.0	5.0	265.0	58.0	161.0	24.0	72.0	231.0
209	Lpilen	234.0	430.0	109.0	365.0	37.0	473.0	10.0	227.0	117.0	0.0	218.0	21.0	124.0	21.0	41.0	175.0
210	Lpilen	214.0	459.0	88.0	376.0	9.0	465.0	21.0	221.0	163.0	2.0	236.0	45.0	165.0	23.0	63.0	216.0
211	Lpilen	227.0	488.0	81.0	360.0	32.0	440.0	32.0	221.0	172.0	2.0	266.0	68.0	189.0	24.0	71.0	225.0
212	Lpilen	174.0	446.0	70.0	360.0	45.0	490.0	11.0	265.0	84.0	0.0	155.0	38.0	97.0	28.0	55.0	269.0
213	Lpilen	211.0	448.0	81.0	359.0	53.0	495.0	13.0	247.0	92.0	3.0	176.0	41.0	110.0	17.0	55.0	249.0
214	Lpilen	227.0	465.0	75.0	374.0	14.0	498.0	26.0	245.0	198.0	2.0	265.0	49.0	180.0	22.0	58.0	240.0
215	Lpilen	201.0	514.0	83.0	408.0	39.0	518.0	14.0	271.0	101.0	2.0	198.0	48.0	114.0	14.0	51.0	260.0
216	Lpilen	196.0	512.0	72.0	365.0	10.0	476.0	14.0	260.0	157.0	1.0	236.0	76.0	166.0	20.0	72.0	261.0
217	Lpilen	172.0	412.0	67.0	343.0	14.0	437.0	18.0	198.0	112.0	2.0	179.0	58.0	111.0	19.0	61.0	221.0
218	Lszida	271.0	344.0	157.0	294.0	53.0	363.0	128.0	169.0	205.0	2.0	344.0	86.0	214.0	28.0	157.0	152.0
219	Lszida	200.0	359.0	69.0	281.0	43.0	380.0	11.0	181.0	83.0	2.0	264.0	61.0	79.0	33.0	41.0	152.0
220	Lszida	227.0	330.0	82.0	259.0	20.0	327.0	49.0	143.0	152.0	2.0	335.0	113.0	165.0	21.0	89.0	132.0
221	Lszida	220.0	352.0	67.0	256.0	15.0	326.0	40.0	146.0	148.0	2.0	304.0	79.0	142.0	21.0	93.0	159.0
222	Lszida	222.0	342.0	66.0	266.0	46.0	358.0	27.0	180.0	63.0	11.0	238.0	30.0	92.0	17.0	59.0	166.0
223	Lszida	212.0	347.0	91.0	280.0	19.0	334.0	48.0	146.0	120.0	6.0	303.0	93.0	152.0	22.0	97.0	136.0
224	Lszida	220.0	327.0	69.0	241.0	29.0	344.0	48.0	138.0	128.0	5.0	288.0	76.0	140.0	26.0	90.0	125.0
225	Lszida	193.0	344.0	52.0	276.0	26.0	311.0	21.0	175.0	60.0	16.0	220.0	10.0	57.0	41.0	44.0	150.0
226	Lszida	215.0	291.0	69.0	253.0	28.0	315.0	22.0	152.0	78.0	9.0	233.0	51.0	98.0	23.0	51.0	126.0
227	Lszida	204.0	357.0	66.0	278.0	39.0	338.0	17.0	196.0	105.0	5.0	262.0	76.0	98.0	20.0	61.0	178.0
228	Lszida	184.0	344.0	56.0	278.0	23.0	332.0	12.0	155.0	99.0	2.0	256.0	67.0	137.0	24.0	58.0	164.0
229	Lszida	218.0	370.0	59.0	286.0	22.0	346.0	35.0	215.0	131.0	2.0	283.0	60.0	133.0	19.0	100.0	196.0
230	Lszida	219.0	325.0	72.0	275.0	25.0	352.0	37.0	151.0	141.0	4.0	292.0	64.0	166.0	25.0	95.0	156.0
232	Lszida	208.0	362.0	76.0	296.0	19.0	382.0	37.0	204.0	180.0	4.0	285.0	75.0	175.0	21.0	79.0	168.0
233	Lszida	166.0	339.0	65.0	264.0	11.0	311.0	28.0	169.0	43.0	38.0	177.0	5.0	59.0	43.0	47.0	146.0
234	Lszida	146.0	344.0	66.0	273.0	10.0	318.0	44.0	178.0	103.0	8.0	222.0	25.0	131.0	17.0	73.0	150.0
235	Lszida	238.0	334.0	62.0	275.0	36.0	343.0	8.0	161.0	52.0	11.0	236.0	40.0	78.0	29.0	38.0	137.0
236	Lszida	183.0	335.0	51.0	249.0	9.0	330.0	20.0	162.0	106.0	1.0	225.0	54.0	108.0	29.0	63.0	150.0
237	Lszida	226.0	320.0	80.0	272.0	26.0	378.0	58.0	162.0	179.0	4.0	296.0	49.0	178.0	24.0	100.0	183.0
238	Lvanbe	156.0	298.0	82.0	267.0	50.0	309.0	14.0	192.0	92.0	1.0	151.0	18.0	89.0	20.0	47.0	180.0
239	Lvanbe	139.0	310.0	48.0	217.0	18.0	281.0	12.0	166.0	95.0	1.0	164.0	28.0	97.0	10.0	42.0	137.0
240	Lvanbe	141.0	331.0	47.0	274.0	17.0	352.0	27.0	188.0	125.0	1.0	181.0	26.0	119.0	16.0	64.0	184.0
241	Lvanbe	152.0	328.0	66.0	277.0	27.0	345.0	22.0	169.0	143.0	1.0	205.0	35.0	142.0	13.0	53.0	165.0
242	Lvanbe	117.0	318.0	74.0	261.0	23.0	334.0	26.0	168.0	167.0	1.0	237.0	47.0	153.0	17.0	67.0	162.0
243	Lvanbe	158.0	322.0	76.0	257.0	38.0	318.0	27.0	178.0	139.0	3.0	217.0	52.0	137.0	23.0	69.0	166.0
244	Lvanbe	126.0	302.0	50.0	246.0	21.0	304.0	13.0	176.0	71.0	3.0	138.0	25.0	75.0	21.0	55.0	178.0
245	Lvanbe	133.0	294.0	59.0	254.0	32.0	321.0	21.0	165.0	101.0	0.0	187.0	43.0	101.0	14.0	48.0	153.0
246	Lvanbe	150.0	279.0	55.0	236.0	24.0	333.0	14.0	172.0	105.0	5.0	192.0	21.0	103.0	15.0	39.0	160.0
247	Lvanbe	129.0	314.0	40.0	258.0	17.0	327.0	22.0	181.0	107.0	5.0	168.0	27.0	114.0	14.0	57.0	177.0
248	Lvanbe	134.0	303.0	54.0	277.0	32.0	316.0	15.0	185.0	93.0	2.0	163.0	19.0	109.0	13.0	49.0	182.0
249	Lvanbe	126.0	300.0	50.0	258.0	16.0	352.0	20.0	179.0	139.0	3.0	201.0	36.0	128.0	16.0	66.0	193.0
250	Lvanbe	177.0	311.0	65.0	275.0	14.0	364.0	26.0	199.0	120.0	1.0	194.0	39.0	116.0	19.0	56.0	190.0
251	Lvanbe	177.0	293.0	68.0	280.0	31.0	361.0	22.0	188.0	140.0	0.0	209.0	32.0	147.0	17.0	61.0	165.0
252	Lvanbe	188.0	331.0	70.0	281.0	28.0	364.0	33.0	176.0	165.0	3.0	232.0	47.0	166.0	13.0	67.0	175.0
253	Lvanbe	178.0	355.0	75.0	262.0	12.0	360.0	32.0	178.0	154.0	0.0	205.0	17.0	158.0	17.0	77.0	173.0
254	Lvanbe	139.0	365.0	60.0	276.0	6.0	375.0	35.0	188.0	137.0	1.0	189.0	23.0	141.0	19.0	77.0	188.0
255	Lvanbe	174.0	347.0	64.0	282.0	36.0	392.0	15.0	193.0	165.0	2.0	232.0	11.0	172.0	15.0	53.0	197.0
256	Lvanbe	193.0	331.0	72.0	281.0	31.0	363.0	32.0	181.0	160.0	0.0	235.0	47.0	177.0	11.0	67.0	175.0

## Sheet: Ventral Procrustes coordinates
Id	species	ProcCoord1	ProcCoord2	ProcCoord3	ProcCoord4	ProcCoord5	ProcCoord6	ProcCoord7	ProcCoord8	ProcCoord9	ProcCoord10	ProcCoord11	ProcCoord12	ProcCoord13	ProcCoord14	ProcCoord15	ProcCoord16
1	Lacumi	0.20578997549022202	0.4077461276150921	-0.019330549167840202	0.27320716756767993	-0.05203813620675973	0.4234847456843715	-0.147004273110873	0.07967348577710458	-0.04267401927423686	-0.4313380432804975	0.12553186950509054	-0.37685854569071275	0.02148020047091309	-0.40537358952935065	-0.09175506770651606	0.029458651856312988
2	Lacumi	0.18731645911236353	0.40469771129777454	-0.00856742298521701	0.2599427146442027	-0.07748207779522204	0.43823106149031654	-0.12223794824985647	0.0866531596792785	-0.028274713131160145	-0.42187965690920065	0.10578936700752378	-0.4155144044007138	0.017042144189754332	-0.40274243576023616	-0.07358580814818595	0.05061184995857854
3	Lacumi	0.21060246460861343	0.42639913456496126	-0.032188038961999094	0.2649408937946605	-0.08168694841910065	0.41240063776943814	-0.12285009905228492	0.08047085423195566	-0.02991953895673874	-0.42783583434260974	0.11050613895818055	-0.4012683372913799	-0.012543275698363943	-0.4019254191456352	-0.04192070247830681	0.04681807041860919
4	Lacumi	0.22126844451060668	0.3799983603200549	-0.0299500758635331	0.27647567486565966	-0.05983313906353793	0.428938845929199	-0.16598628322257827	0.07066374592894502	-0.02908377937907719	-0.4024103821562859	0.15395981319998453	-0.4188044056873317	0.016723939695408696	-0.3788101540543611	-0.10709891987727337	0.04394831485412021
5	Lacumi	0.2720617398894483	0.37954190057057274	-0.028808537477155297	0.24785343162136447	-0.08162167548922716	0.43551627347567257	-0.17460093065077886	0.08181204261266745	0.014339174363540763	-0.41656240897295554	0.12080850653639921	-0.36549834534413395	0.0016515658790244303	-0.3944029156612183	-0.12382984305125147	0.03174002169803077
6	Lacumi	0.22051048702433595	0.3931545124182131	-0.005377953909074112	0.2730594918526619	-0.09424241474925588	0.41355312882125617	-0.14209782364519635	0.0672196343509845	-0.018303917648352153	-0.43094710394441316	0.12501922390216658	-0.3968247898975966	-0.007634741031622677	-0.39931587009763825	-0.07787285994300132	0.08010099649653246
7	Lacumi	0.19073226661599396	0.3903894963512981	-0.0024507518625544733	0.27348086497252755	-0.07572805443284727	0.4442080432216257	-0.13943919482081799	0.07929544498795346	-0.019889353687193148	-0.42184322771379196	0.10633400673454015	-0.4000928247570092	0.01522594216724682	-0.4081060725748712	-0.07478486071436798	0.04266827551226757
8	Lacumi	0.2271151483549495	0.3979499391666709	-0.0172227910357636	0.2482925316295083	-0.09580066131732229	0.43163988832874817	-0.14237936999688464	0.07119803511773395	-0.021264934546456477	-0.43605591534192006	0.1148389531537775	-0.37282561384247104	-0.009271631056000706	-0.40958998507609556	-0.0560147135562991	0.06939112001782556
9	Lacumi	0.22392477628968083	0.4149360859887998	-0.020432558702012507	0.21349444130693182	-0.0850295117274458	0.48370750606580076	-0.13553949746018867	0.035490928988470664	-0.06464679133226778	-0.40361167042226515	0.13835919778955064	-0.3815801063782036	0.0012301750019724222	-0.3805845726007229	-0.057865789859289314	0.018147387051188936
10	Lacumi	0.13903333018001762	0.37124658771471597	0.006170096843683914	0.2833731192469319	-0.06292612961126967	0.4399173881981556	-0.15010294002922497	0.10886480983888666	-0.01110899430323678	-0.44086872977087005	0.12563358426248228	-0.42461126816775674	-0.001030520222700393	-0.40975531765774753	-0.045668427119751984	0.07183341059768414
11	Lacumi	0.21653548249312926	0.35723090476652025	-0.04314193266665485	0.25015677660189123	-0.08351756882135841	0.4458734028933863	-0.1697317409429953	0.09085677234774683	-0.022195977488343205	-0.42970301323118865	0.12355274553222985	-0.39121538559440305	0.02176178692850672	-0.4133975535916215	-0.04326279503451427	0.09019809580766838
12	Lacumi	0.21850925403754046	0.44714991634175677	-0.03749918154435511	0.2363425463130719	-0.06698390518680658	0.4247670148019833	-0.1778867935458648	0.03939175326623736	-0.022146864733097987	-0.4323469364930382	0.09028863115993228	-0.38484702298719875	-0.018627748914613912	-0.3950654195270057	0.014346608727265567	0.06460814828419377
13	Lacumi	0.17673959391704247	0.39174134701524727	-0.002174373989406758	0.26303492984143373	-0.039537322563375055	0.40252382182279156	-0.1821831505831085	0.10895973857161478	-0.022280568193445344	-0.44232672991650235	0.12981286868173414	-0.3917538654635306	0.02701398680946518	-0.42938107065701264	-0.08739103407890611	0.09720182878595822
14	Lacumi	0.13645254997825262	0.39252235499084515	0.008416007170232095	0.2761198459858987	-0.046405730990527	0.4338569009108495	-0.13639551478311443	0.09868601137704153	-0.008673652550510141	-0.445609015447906	0.1028661276045292	-0.4190038333536753	0.015145236854537475	-0.41840735052602246	-0.07140502328340001	0.08183508606296859
15	Lacumi	0.19971991167556258	0.3474831473607242	0.0027911172166101006	0.2436316578535716	-0.09194190457760529	0.4779689971139981	-0.14653636226348063	0.08924599841116512	-0.01882679219165692	-0.4319385615616909	0.14330913612823154	-0.3758751920651946	0.0015727765217910805	-0.40719304474210105	-0.09008788250945268	0.056676997629527465
16	Lacumi	0.16671661720721076	0.39155294743229213	0.02574203694074327	0.2799381506812505	-0.07056781257176817	0.44823328661925643	-0.13144450473648134	0.07280711556058936	-0.007828397072486531	-0.43491544718440245	0.10063692280711464	-0.3974703069986762	0.005783728139309302	-0.41030121526083574	-0.08903859071364226	0.05015546915052569
17	Lacumi	0.21802916144866863	0.4006176387667643	-0.040430560658994516	0.24228082991192204	-0.08082422754669516	0.4347636225221854	-0.12729100329434848	0.08160872673964914	-0.008351396407126566	-0.41862157861228305	0.09598443162061135	-0.41368525682147317	0.014269887914763274	-0.4061551649406607	-0.07138629307687842	0.07919118243389624
18	Langus	0.36552758048044454	0.4036020470014202	-0.059440351580993575	0.2767686456523035	-0.12662476927196087	0.40735009823049045	-0.18011351536917533	0.0018667234755485942	-0.09617865499144082	-0.37611727068555323	0.2208932073102513	-0.33574996471845237	-0.03440929881611049	-0.3451951145320845	-0.08965419776101474	-0.03252516442367307
19	Langus	0.3299592948253587	0.3760076453611789	-0.05242985960607989	0.25225059431003366	-0.12065361032068762	0.407002875352729	-0.17130743981473134	0.12588095250398665	0.0070193079714538364	-0.41880012309140485	0.19861000138283114	-0.35455936533164545	-0.07292507677112203	-0.3502338797331324	-0.11827261766702285	-0.03754869937174531
20	Langus	0.33039089458451765	0.36592927658497765	-0.03542577154328297	0.2999149873728227	-0.11696037297214842	0.46707749248549074	-0.16731657236886507	-0.05028014337161239	-0.051137784007269094	-0.4115403693363795	0.14817945558499362	-0.30747091022169115	-0.010138523788911655	-0.3579541470430854	-0.09759132548903401	-0.005676186470522475
21	Langus	0.3833748622215647	0.41585840597815127	-0.031974513141516656	0.24177381664990222	-0.1551650858552832	0.38287441417170853	-0.18102301367857226	0.05975727033605844	-0.08063491558450218	-0.41279338208956096	0.22674230986375898	-0.2982962419848768	-0.06734226052615458	-0.3536401289311204	-0.09397738329929489	-0.03553415413026252
22	Lcepha	0.33221747396986145	0.3899993343803907	-0.015239688336602872	0.2596082271340067	-0.14937434712631772	0.45730237641767746	-0.1569296753845969	-0.003940331671331086	-0.026835308994202944	-0.38274498556130426	0.1336324325188636	-0.36099201229411576	-0.021513446451928195	-0.35160382082181196	-0.0959574401950764	-0.007628787583511536
23	Lcepha	0.3041943044406104	0.4083345237858057	-0.046378358550786744	0.20796761197594432	-0.06720881691401867	0.4601168758592694	-0.21651387057741026	0.0068596628343758626	-0.08238790099861948	-0.36677516762682844	0.2274290964767458	-0.35946566982257955	-0.019760156512727056	-0.3456060809114227	-0.09937429736379377	-0.011431756094564295
24	Lcepha	0.3264535053412304	0.3678693913863666	-0.04925152171018464	0.2353731534328042	-0.11707775684545518	0.462877171344675	-0.19372945988441231	0.005043968957725631	-0.057899922593013034	-0.393020792906878	0.17080149542900536	-0.3367231343821188	-0.0010062858786073353	-0.37047457085700886	-0.07829005385856341	0.029054813024434252
25	Lcepha	0.33293981563373765	0.38265330548134713	-0.0371676084313798	0.25520968055441845	-0.08922853196603317	0.458406849954537	-0.19573120794859084	-0.0032544212406705048	-0.04135927346977038	-0.38321673392445293	0.21075770795081078	-0.3344004623815293	-0.04104996184547205	-0.33691139448276247	-0.13916093992330233	-0.03848682396088711
26	Lcepha	0.33302676235783946	0.3921213090298072	-0.03660347754904322	0.22257565249067926	-0.10270779497758187	0.4662467847529347	-0.19646084288665852	0.026883637196319997	-0.06497636183491101	-0.3919802559539322	0.1773313838258994	-0.3130639302830627	-0.0021039906243220663	-0.36404854183716384	-0.10750567831122192	-0.03873465539558239
27	Lcepha	0.34112569479686633	0.4407234706438423	-0.05697803599077786	0.22590143625385162	-0.06874245081384822	0.4045676544082102	-0.19796408955891653	0.042543975606679794	-0.05351637063550577	-0.38298459275319596	0.1786092536792444	-0.3586559728431765	-3.01695e+11	-0.34388240661671815	-0.142503832014321	-0.02821356469949314
28	Lcepha	0.3806851947275539	0.3932784426057849	-0.05053516380568927	0.22161664085006627	-0.1202778046282148	0.44114783748782993	-0.20101835423698378	0.020170127518038088	-0.06530842588100454	-0.3881202700162354	0.1873355036432957	-0.30774352039018815	-0.004569177315736833	-0.3539851961303042	-0.12631177250322034	-0.026364061924991265
29	Lcepha	0.3889272829613855	0.39534223437326044	-0.05510684558614863	0.21613195372236155	-0.14297098270333727	0.43282675909255963	-0.19652980481274734	0.01609671426877516	-0.045108555041278836	-0.38367434799041733	0.1752246319595141	-0.3436043934716827	-0.01788476236937102	-0.33616480864358167	-0.10655096440801651	0.0030458886487252576
31	Lcepha	0.3221656801590986	0.3694740244885287	-0.061189885736656124	0.2455697373055153	-0.0934040021112052	0.46785646073462805	-0.17712265350245804	0.046418105843367294	-0.03563825862028057	-0.39633635376019016	0.17793728423364102	-0.34007657885635173	-0.010645913258792411	-0.3515939469217344	-0.1221022511633473	-0.041311448833762886
32	Lcepha	0.34578927597690223	0.3798226567089876	-0.0525191898791279	0.2301683592534873	-0.10450893172012202	0.4742716276171325	-0.19314903470563796	0.008973670118632884	-0.045411548303309665	-0.3809615769189997	0.1702859548536787	-0.3300424964803508	-0.002874996909341801	-0.3522507017049274	-0.11761152931304147	-0.029981538593962645
33	Lcepha	0.34491466703253115	0.370597481427281	-0.052916495209232556	0.27019207543506524	-0.09676875672283844	0.463469668880235	-0.19271868114508237	0.016811362952057297	-0.020791789166773628	-0.3761019211604231	0.17119922709666058	-0.3368175733406493	-0.01627685143925288	-0.34721738153311915	-0.13664132044601196	-0.06093371266044703
34	Lcepha	0.34569336359228836	0.36721835763341537	-0.04899105832647173	0.26878294119165197	-0.10187531538036351	0.4706710839522795	-0.1883200537946125	0.017984154473669703	-0.019494908323533414	-0.37634545752848836	0.16593697727540788	-0.3357769386519552	-0.012340645303692402	-0.345846867568285	-0.14060835973902253	-0.06668727350228769
35	Lcepha	0.25445826005051664	0.3807265607005287	-0.0214780332617526	0.24472891288286844	-0.07370763066306757	0.5046854538327413	-0.16503286969598566	0.010905803886100983	-0.02078763074838985	-0.40055652653188994	0.13577373333902393	-0.3457086469095915	-0.009898789655727117	-0.37495450548851766	-0.09932703936461788	-0.019827052372240306
36	Lcepha	0.34612632967609425	0.38692558231944657	-0.01327887530600036	0.26817385848298303	-0.1179102372756107	0.45638531786367204	-0.19004965840868318	0.02827940640172772	0.012935129327640599	-0.38128319238882846	0.14620200306711956	-0.33906547764960565	-0.03853525228020813	-0.3417423251455651	-0.14548943880035187	-0.07767316988382966
37	Lcepha	0.33224977126289024	0.38045570959028235	-0.04713914332371734	0.250072733008456	-0.09249148212211308	0.44931158946198696	-0.19665339000684537	0.01643265120325959	-0.06327639305026637	-0.391970786247083	0.21646732954913944	-0.30527366283619445	-0.037095791514993995	-0.3695249101819779	-0.11206090079409359	-0.029503323998729625
38	Lcepha	0.30839901224746613	0.3922213414638512	-0.04786095215361304	0.25235408655704517	-0.11042097361036413	0.40683761833406196	-0.17669877122155384	0.10926343004371422	-0.015909571011702442	-0.4109259996576061	0.14849439369682257	-0.3702394835160825	-0.010841970848232546	-0.3707458237625418	-0.09516116709882298	-0.008765169462442234
39	Lcepha	0.3492240906075772	0.35218227764995047	-0.05129505965158451	0.22057288237505512	-0.11045641066964876	0.5201424857061459	-0.17934729643279712	0.0011831269950708656	-0.03818731859081799	-0.37811278165847473	0.17226221374024459	-0.313023266063347	-0.001487588340906676	-0.3494446581796752	-0.1407126306620666	-0.05350006682472499
40	Lcepha	0.3247283616623988	0.40201442508103535	-0.04397840060391063	0.21999983224186576	-0.10425749503219467	0.4742498202921288	-0.18275955685061357	0.0061995724724447435	-0.03617068177783975	-0.4055650250403161	0.12299885265911983	-0.32637959929353344	0.004072147480682811	-0.36183727509027114	-0.08463322753764292	-0.008681750663353624
41	Lcepha	0.33333385312793223	0.3855961727101149	-0.03252100310721151	0.22230394357382408	-0.1132603253053541	0.46953596530221353	-0.16634380534717913	-0.001971344512894095	-0.06456468828866428	-0.3971277329683392	0.20997010890281181	-0.29827405932314277	-0.04849811962489044	-0.3704998497108432	-0.1181160203574445	-0.009563095070933288
42	Lchaba	0.3196348620585259	0.3684634106762797	-0.03933823574978375	0.22572920856960282	-0.08913150930176383	0.47887724022751094	-0.1976872304669188	0.03953242263178994	-0.040799505810183004	-0.3828913590642776	0.17846715583475314	-0.3324443770095659	0.006256059219132984	-0.3662579707330346	-0.13740159578376276	-0.031008575298305106
43	Lchaba	0.3387555909702433	0.4263235971829353	-0.008264800950987236	0.2094682202733431	-0.11691008724858326	0.4484257792086181	-0.17366597288892002	0.009431141375264199	-0.03857274626427483	-0.38477476000815475	0.15554030077540493	-0.3365727293154829	-0.022155671625087803	-0.3560063807702325	-0.13472661276779524	-0.016294867946290398
44	Lchaba	0.3371193188353305	0.3741430599739899	-0.056840054060754666	0.24467008868389778	-0.11773812520607965	0.49600265631506024	-0.16812961142634722	-0.0051664043665088505	-0.02577181837795249	-0.3762897128288886	0.14520635178335312	-0.35785530348097117	-0.009590019203388436	-0.3320414504815386	-0.10425604234416097	-0.04346293381504095
45	Lchaba	0.3480555871458587	0.36298316722240487	0.016848405349983636	0.31496371390285705	-0.15596485348856057	0.4317494268818175	-0.20167360787531524	0.005604909635148453	-0.0669219752945624	-0.3671653097618633	0.18509847647888256	-0.34469159192184723	-0.0014883668084305218	-0.3459394620664588	-0.12395366550785625	-0.05750485389205836
46	Lchaba	0.34393532877265065	0.33482044570334235	-0.058775101304574334	0.21986901179915003	-0.15636073844758794	0.5158656443130542	-0.19933379751117664	0.010466475911786871	-0.030809323760318336	-0.3917461392179211	0.15163945502236648	-0.3249030793738525	-0.021556267370458	-0.35974286535346356	-0.028739555400902065	-0.0046294937820965075
47	Lchaba	0.31516812140403344	0.3582154242762976	-0.05968051835672144	0.20897634058225642	-0.14117338116256747	0.5282936706273357	-0.19324328823387302	-0.009875964654674052	-0.03127584160213101	-0.39116678992230974	0.1265099297425899	-0.33989839040448183	-0.019511371137088895	-0.3612368088138658	0.003206349345758535	0.0066925183094418755
48	Lchaba	0.3586676362410881	0.3728760174685117	-0.06303596422360855	0.1548682060645141	-0.15399256336125805	0.49846915897138916	-0.1785182464509423	0.11394037070964216	-0.015170090465734282	-0.3915128418118858	0.1428017975696726	-0.33721584008599903	-0.010944591071765764	-0.3565182906665995	-0.07980797823745184	-0.05490678064957234
49	Lchaba	0.30478774876313397	0.3909134141755243	-0.06275969659074909	0.2467194400715123	-0.10483000982043664	0.44922179834410253	-0.1697905155215808	0.040579805463772434	-0.019769276492592802	-0.3934380203208378	0.1553334401567818	-0.3737927730910177	-0.033218707862111105	-0.356129771542422	-0.06975298263244502	-0.004073893100633889
50	Lchaba	0.3379200229388885	0.42721087110326056	-0.05103497331761379	0.17554006297802488	-0.1154923494167768	0.4798021716169462	-0.17127934552464213	0.021636942579589993	-0.031059734495178223	-0.3731912754916447	0.14835723422359462	-0.3654152469675688	-0.027079345596379104	-0.33571720046063946	-0.09033150881189311	-0.029866325357968553
51	Lchaba	0.34025109634181894	0.3576097199020258	-0.032118565675729585	0.20082888346238514	-0.14115689688072527	0.5321219445072912	-0.17514213765566125	0.0136501347065512	-0.03797028721580173	-0.36429431885755764	0.14045105237243394	-0.3384823448712841	0.014393228245777046	-0.3549279245886052	-0.10870748953211207	-0.04650609426080617
52	Lchaba	0.34985031863762533	0.39629691960439184	-0.05351883475800062	0.2447993417853231	-0.15721203664683744	0.4430544643776044	-0.17651097313851005	0.006362706558538392	-0.04666223328015982	-0.38489583723142745	0.14912340392396123	-0.3624243393060435	-0.03213606240425586	-0.3462958098788321	-0.03293358233382276	0.003102554090445424
53	Lchaba	0.34741135748872226	0.3716430763310579	-0.06460624359120316	0.20206974918001785	-0.11931961786981574	0.5126540902094808	-0.18399596925455314	-0.008641250837674933	-0.06536497239303399	-0.3562236995793288	0.16340647111116988	-0.34290958457228987	0.017264550219735664	-0.35451190386654297	-0.09479557571102176	-0.024080476864720018
54	Lchaba	0.31939787546758786	0.38144288492265366	-0.04827414384222947	0.22261576294640678	-0.13449760843026654	0.5079363245756416	-0.18772994608940843	-0.037230710441752635	-0.036754581111719545	-0.384308636603666	0.11648165049745149	-0.3644244183914043	-0.0036396638366426454	-0.3406385917506285	-0.024983582654772605	0.014607384742749512
55	Lchaba	0.272223417742442	0.3937242490755887	-0.01836175703129843	0.23160891758993274	-0.10450517482629768	0.5416591401500482	-0.1452028456345767	-0.04531418815271525	-0.04740372092231682	-0.37313104229595584	0.1350539544465718	-0.3388123735847753	-0.025857008356169137	-0.3654420056193837	-0.06594686541835501	-0.04429269716273949
56	Lchaba	0.33211572911638204	0.37567996715489443	-0.05512456081275016	0.21382899305685538	-0.1176537836582503	0.525353519590246	-0.1623361194294427	-0.018400634105292177	-0.04182985564329489	-0.3638636083096643	0.14400711504370345	-0.34010733387235104	-0.0022098341532531818	-0.35456482695399333	-0.09696869046309424	-0.03792607656069484
57	Lchaba	0.37241466686120495	0.40166541689897733	-0.04417108649603814	0.25959843915643527	-0.16466092321698692	0.42663864197058	-0.18383704629495734	-0.042076707590989394	-0.06089275849425203	-0.37208471646196184	0.14482544447942264	-0.3616251885599068	-0.01491759038375498	-0.3477086933038828	-0.04876070645463832	0.03559280789074822
58	Lchaba	0.3218974233920261	0.37923955421977856	-0.05404540932376231	0.21477260625584674	-0.14148824213600264	0.4718730382121501	-0.20380597177072896	0.025682415696907296	-0.023095752463653987	-0.40309032619895657	0.13740076816037827	-0.34186410848654053	-0.03861053705664179	-0.37025268713301174	0.001747721198385426	0.02363950743382669
59	Lchaba	0.32935565726661586	0.356945568785789	-0.05060929720725621	0.21307278643263916	-0.13775589749978198	0.5157380677563631	-0.15953657393225035	0.009118827475232488	-0.036754370112461826	-0.37593044246124	0.1615149697081762	-0.3526840795693484	-0.01569887520583524	-0.3481326895949025	-0.09051561301720665	-0.018128038824532695
60	Lchaba	0.3367988324601461	0.38853741157352484	-0.0486730195384968	0.20226106870949298	-0.10177079211566034	0.5060051032276492	-0.17678577091521763	0.002437561269203435	-0.04728002592365892	-0.37866539237200114	0.1544676390103999	-0.3165699368153046	9.52815e+11	-0.3618457609634708	-0.11770967844524528	-0.04216005462909387
61	Lchaba	0.33821796268800763	0.38669942726743206	-0.041410094752849735	0.21543096427998537	-0.13391163840555428	0.506391856898192	-0.1626805531067176	-0.005819209163670569	-0.04421154340125957	-0.36990976246599205	0.13331437350248587	-0.3401336713022697	-1.68104e+12	-0.35622508588046076	-0.0891504027533413	-0.03643451963321638
62	Lconfu	0.36235927848994276	0.4063048333063272	-0.08135365584294621	0.2488306681587737	-0.08382345714448318	0.3797141126222211	-0.23641002441880313	0.01843482356171866	-0.11143170041195122	-0.3909896320135833	0.306999672637614	-0.31592352033653537	-0.0795742466455319	-0.34186778357863484	-0.07676586666384112	-0.004503501720286934
65	Lconfu	0.37954294125369303	0.38452432022861754	-0.06684274987103542	0.2130930785076497	-0.1269089634056092	0.41488190000395486	-0.19196540111800403	0.058731973717014545	-0.08865383653864577	-0.39291320491008924	0.24852875003322372	-0.3269601698912848	-0.027887535129089938	-0.3433368651368601	-0.1258132052245327	-0.008021032519002574
66	Lconfu	0.30011545163973863	0.35573001165637075	-0.032360434454317896	0.26638795706386237	-0.1088800256824291	0.4631911235432985	-0.16167248878544566	0.03291448470106187	-0.08111051876093392	-0.38200913889050936	0.23614295952281505	-0.3487071562045496	-0.02623999827853124	-0.3563164156152808	-0.12599494520089602	-0.031190866254253415
67	Lconfu	0.35118208487435176	0.42652282362471405	-0.0548287987660053	0.23496780979822682	-0.10993002684331797	0.3873534875664468	-0.18868182895089086	0.01804568724194898	-0.09818613786288455	-0.4043313331217969	0.2545368316890727	-0.30689431125056676	-0.0788992342250503	-0.364297884218268	-0.07519288991527544	0.00863372035929524
68	Lconfu	0.3635729977557015	0.4201349958096591	-0.06417311003982214	0.24827004938261224	-0.0764141072648788	0.37934220962946963	-0.2166481737238448	0.01759365695710694	-0.11345075715507252	-0.3915660464805617	0.3213007119963496	-0.30884612384294147	-0.08960343015439798	-0.33043898340602135	-0.12458413141403515	-0.03448975804932359
69	Lconfu	0.33642998735754526	0.3535272235108653	-0.02990737816528273	0.2686699525199995	-0.13425449017354668	0.42766107569816586	-0.18899322291675638	0.03006646958933378	-0.08650285484927253	-0.391806662819556	0.2905003284967457	-0.3334129272298266	-0.07947799291574273	-0.3385018135985853	-0.10779437683368973	-0.01620331767039642
70	Lconfu	0.33124824103103523	0.3669522408726932	-0.04327638827604634	0.2658748123521201	-0.1089135467696688	0.41933770298660933	-0.18439557340969256	0.056413808651393865	-0.0884601100947319	-0.37010917885798356	0.2610957126709779	-0.345500897633902	-0.029880473436043137	-0.36439831276585755	-0.13741786171583042	-0.02857017560507325
71	Lconfu	0.36013855658590865	0.3533018017712582	-0.0716900497959594	0.23925381565266704	-0.10178281507069104	0.4189404355140464	-0.22093364127984322	0.04174373196969127	-0.1250240335738779	-0.362577409336126	0.3480026337334512	-0.3444665169620418	-0.05487730950208575	-0.32867090433379964	-0.1338333410969025	-0.017524954275695566
72	Lconfu	0.32646590734471564	0.331144568246111	-0.08871712999833949	0.18084656397447652	-0.0685038793767766	0.5531496220932679	-0.19824222826106808	0.011884961026106505	-0.03352497902050068	-0.36624678786039777	0.26382573884222277	-0.3258358856247436	-0.06254300894223264	-0.32952586253657035	-0.13876042058802096	-0.05541717931825011
73	Lconfu	0.3302160604461387	0.33040546425692857	-0.08179814400349433	0.17376427394941	-0.08013404564550292	0.5547191757811086	-0.20586693456540517	0.01443870799913334	-0.046311775276588946	-0.356291523817224	0.2633960562499644	-0.32618223272486746	-0.051868015932275455	-0.33683931000858663	-0.12763320127283634	-0.05401455543590232
74	Lconfu	0.3706927743009863	0.41862495334735056	-0.06672571355776151	0.2540185642929409	-0.07579691504470992	0.3753745384129832	-0.22557620481094462	0.020097139714073717	-0.11551394059085435	-0.38165437891241105	0.3154389251265677	-0.30596124794274576	-0.07715556340294219	-0.3400962342265828	-0.12536336202034132	-0.04040333468560848
75	Lconfu	0.3878544268129313	0.3683172441342066	-0.06924167897316158	0.2832601336526424	-0.11280840460914131	0.40809003131325433	-0.2138575469203127	0.003375957612260727	-0.09362137382072211	-0.37267904736489355	0.31065330860113355	-0.32131408115437	-0.08102172421771744	-0.31669644645027717	-0.12795700687300965	-0.05235379174282334
76	Lconfu	0.37793788259047156	0.3793376235187086	-0.08302198468784971	0.2108794551775728	-0.0992531044412173	0.45534468198319206	-0.19154007459111036	0.016843764456944306	-0.0655504765691538	-0.37692353614558993	0.26766240981545014	-0.31387673629549456	-0.06729666089264279	-0.3339633945296723	-0.1389379912239478	-0.03764185816566121
77	Lconfu	0.3988437915478272	0.3005266407456322	-0.019075780328901296	0.2571180477863807	-0.15665520453903795	0.45724176731087235	-0.24258499249865256	0.021224407065305012	-0.058861522363481716	-0.358412826402436	0.2984178349606222	-0.3237603751253547	-0.050024808564719164	-0.324139151536606	-0.17005931821365644	-0.029798509843793432
78	Lconfu	0.3992723044638787	0.36506486722325504	-0.05836548561301626	0.2558083014536664	-0.11698469811250668	0.40776735122000596	-0.21654838069324492	0.031086661720511582	-0.08162271116960915	-0.36390604705158436	0.3054508378670818	-0.326955015324336	-0.06129864140164946	-0.3235044425312082	-0.16990322534093416	-0.0453616767103104
79	Lconfu	0.34924843568995456	0.3537838165830865	-0.03951851165235225	0.26350260037386136	-0.11643175825743585	0.42452557764787324	-0.20888909956680018	0.024212234432050637	-0.08829639310908127	-0.39998266180217407	0.2981750563568597	-0.31414346034380314	-0.0731476187298547	-0.3352047319250399	-0.12114011073128983	-0.016693374965854497
80	Lconfu	0.29832080517784804	0.38724025166843334	-0.033857448297615514	0.24816177286089908	-0.09487506344373675	0.46152268966854443	-0.17205605774041297	0.010012094313554418	-0.05760666121052736	-0.4182966843399034	0.19857037134517574	-0.30199998652772386	-0.054266323672297084	-0.37293364716000404	-0.08422962215843419	-0.013706490483799936
81	Lconfu	0.2936545296732399	0.378237613362659	-0.030260669780208596	0.2206061843704455	-0.07790193399615741	0.472549224703582	-0.20196925588186107	0.008231016731448292	-0.09078762062828018	-0.3875982147085301	0.30734627899180994	-0.33068563782049837	-0.09143800084198507	-0.3311399212259533	-0.10864332753655753	-0.030200265413152877
82	Lhetero	0.210626521954058	0.37341768330284497	-0.05446220038719006	0.2568200960464512	-0.04391807653930671	0.4510124007863126	-0.15871974271573627	0.08133495913498444	0.014313016869791667	-0.42792011615888864	0.11086951297904271	-0.38653083915497677	0.006286380839448741	-0.4118955535568585	-0.08499541300010821	0.06376136960013098
83	Lhetero	0.2184988847899532	0.43199128930167424	-0.023300310538189165	0.24764817988743662	-0.083046319434776	0.4013214717457994	-0.14365330046233166	0.09502610214827717	0.004239894401014993	-0.44440433744444735	0.07756757980951476	-0.39386988329039474	-0.00894859759866412	-0.40975264305088344	-0.041357830966522006	0.07203982070253842
84	Lhetero	0.18249456320279772	0.4194178195796188	0.009194949597551683	0.2671236609944654	-0.06453486237162923	0.4397043750650737	-0.12309665360469124	0.09246485166852028	-0.03417516421688496	-0.4382929868380713	0.12355421218242624	-0.3719461616749761	-0.011205143997005063	-0.4044258829246037	-0.0822319007925653	-0.004045675870027288
85	Lhetero	0.1609296019018429	0.3341082151074064	-0.027289691491255055	0.2678314867143917	-0.061179638280890625	0.4260671817657189	-0.16532941604350845	0.14077010728388706	-0.010989475496300583	-0.4519730720459177	0.15603760763016444	-0.4124078414996944	0.009053953650391994	-0.4258602029331984	-0.06123294187044441	0.12146412560740644
86	Lhetero	0.14622093256297225	0.4152824080216524	0.0042917432883674556	0.2579961793895101	-0.047519619420723025	0.4393601218242351	-0.11843640316783854	0.08850726002813872	-0.018687160385080476	-0.46228842564613715	0.1001348082660524	-0.37751756568186506	-0.00638765127022059	-0.4278891039526582	-0.05961664987352942	0.066549126017124
87	Lhetero	0.1672918447034769	0.40373857515142786	-0.01167129226387012	0.267325408689055	-0.07952680751260946	0.3732673353759526	-0.13024805162421665	0.15002548568996288	1.73973e+12	-0.462636249021271	0.10950607993429001	-0.41957406468572794	-0.013460358820605367	-0.4336838847872118	-0.042065386967575655	0.12153739358781267
88	Lhetero	0.20272575579644708	0.3732104551839235	-0.058474627954237066	0.2040706312085439	-0.0804122431297564	0.45734965999228205	-0.16639106625198713	0.13080507959976767	-0.008428251238353807	-0.43438234225942907	0.11460744890324616	-0.4090611970980558	0.009985361431718964	-0.4086526144849699	-0.013612377557077997	0.08666032785793784
89	Lhetero	0.20333131490060213	0.36918362903523666	-0.04600166659209978	0.2226066812618787	-0.056172698183849123	0.41914482730104224	-0.16868718657243895	0.11381346622186658	-0.017528538013281386	-0.4472398276707306	0.17957340406568056	-0.39706324490156414	-0.018253020828180797	-0.40557953630015386	-0.07626160877643287	0.12513400505242447
90	Lhetero	0.15454035240085134	0.4230315029159473	-0.025159347058393636	0.2517432377248509	-0.05142069260780066	0.42469775203049537	-0.11834882029237426	0.07375337452931534	-0.02356471584468489	-0.44220867851276235	0.09774653411855541	-0.4214496553260786	0.0014246469739033762	-0.41841391481301554	-0.035217957690056784	0.10884638145124775
91	Lhetero	0.2150083920152626	0.3872235938010652	-0.027347625611753468	0.2311805669166827	-0.06670052610938684	0.43661961615544137	-0.14424589854524697	0.11786131503015908	-8.1871e+11	-0.44251197875155673	0.12926018769922795	-0.37790947246552536	-0.004850849461458612	-0.4076841487801832	-0.10030497004479366	0.055220508093917105
92	Lhetero	0.1898684218201798	0.33408163407956487	-0.00835472563931526	0.2525445594324517	-0.09791029981540647	0.48128015843685934	-0.12535834313804095	0.09950642325671308	-0.0027670567761229614	-0.46313753054487383	0.11017976948017981	-0.36531238190786597	0.008374080304384357	-0.41804095266084157	-0.07403184623585843	0.07907808990799234
93	Lhetero	0.19224150067617718	0.39023987295517076	-0.010696448593817742	0.21574083766977853	-0.07737541300174747	0.4647377043893506	-0.1330654385749644	0.10858545250522508	-0.011571624059288632	-0.4340145471118384	0.12023593732097906	-0.39375206535941265	-3.62737e+11	-0.40375256002743554	-0.0794057765807447	0.0522153049791622
94	Lhetero	0.20283256151611642	0.3541782358405894	-0.08722480857937603	0.24046267577984007	-0.06477825835069198	0.4714944434835098	-0.12395944379764001	0.1416309806733028	0.01997488257638297	-0.44666791695772556	0.10432786174312485	-0.39740337027543426	4.58891e+12	-0.40399217107460395	-0.051631686598735016	0.0402971225305219
95	Lhetero	0.18356523287256432	0.38561616521058695	-0.017309866949794625	0.21345716661718692	-0.0799930986724777	0.4664229870813957	-0.12864300069869858	0.10523047178291446	-0.015451961304814077	-0.4321157404852826	0.11055589417371929	-0.40430943784394024	0.010925035148877105	-0.41337319400922645	-0.06364823456937573	0.07907158164636546
98	Lhetero	0.2002818394642755	0.363218202852467	-0.0062034769864292155	0.2650665556238063	-0.06533420326582265	0.4678178735308729	-0.15766369774339772	0.07280453093486026	0.014713079106058957	-0.4456708892357709	0.12501851034135691	-0.36531053496184	-0.02010163047976618	-0.3980560359482528	-0.09071042043627563	0.04013029720385725
99	Lhetero	0.137874627704993	0.3279391196565509	0.0013033883520876394	0.26189898601846434	-0.07065797239106186	0.47665134183326363	-0.13439963730017998	0.13210863271599718	-0.009496329963663924	-0.4556815934440862	0.13283635671751565	-0.3985759326018111	0.014007497105043565	-0.42538813518534413	-0.07146793022473423	0.08104758100696557
100	Lhetero	0.17361310130725138	0.40425983996103926	-0.007712697185209602	0.25187812762968653	-0.044498035749993586	0.4534488074870038	-0.13784281474372426	0.06079262614136802	0.001697303706820058	-0.4452560503858298	0.09857926215229632	-0.38178303879156406	-0.0047916542228185754	-0.41349050048651265	-0.07904446526462157	0.070150188444809
101	Limit	0.19656240483789228	0.3741505159628224	-0.012709511095309031	0.27582722405597715	-0.07696279049875546	0.41979478292175176	-0.1715555458943421	0.09137135539879905	-0.010012880922254552	-0.43831300994027794	0.12837884905843538	-0.39483530386180044	-0.004894689405422592	-0.41249881642469594	-0.048805836080244094	0.08450325188742384
102	Limit	0.20240537468773714	0.40986781386421783	0.002299556744082318	0.2377468882102535	-0.08629103426961152	0.42451655013040634	-0.1703672124452351	0.08325772828027128	-0.00247235322574188	-0.44008804504826116	0.09943607384644752	-0.3987059584057091	-0.008265260534768615	-0.402602947570018	-0.03674514480291006	0.08600797053883948
103	Limit	0.2004296166094008	0.37304489060830703	-0.03833093021995854	0.26066463971399234	-0.06995124506590125	0.44267687341766465	-0.14449561828764712	0.0920120588109912	-0.007035210889633631	-0.43413801631159066	0.13543685360839292	-0.4090408534154176	-0.008929078900200865	-0.38974459217518875	-0.06712438685445227	0.06452499935124151
104	Limit	0.21421166029281574	0.3933542999923729	-0.03854233084802118	0.2726987549412306	-0.04386268203958468	0.41379509574580214	-0.15556494369543394	0.0910192101196032	0.0015173855079768372	-0.43245713611239767	0.12542770423106497	-0.39348139749257516	0.003623635744250203	-0.40190106826475686	-0.10681042919306771	0.05697224107072098
105	Limit	0.2375833950575177	0.3526121672319785	-0.008322422476121485	0.2704537366308468	-0.11739651565771711	0.43563224928491	-0.15875114499671902	0.09030399650351843	-0.0026549444304407033	-0.4270194717113131	0.11848960357645022	-0.38764028265985745	0.004769098233861846	-0.40572449470337385	-0.07371706930683122	0.07138209942329093
106	Limit	0.23588568797311701	0.379710114978009	-0.032356485814504996	0.26531809673040496	-0.0958093416312743	0.4283953602042863	-0.15409456404176894	0.09089960548230432	0.001473675782376449	-0.41545669080482	0.10179785147756665	-0.4110697230141874	0.01349992036230871	-0.3965721787937793	-0.07039674410782078	0.05877541521778226
107	Limit	0.18956394094714124	0.39387228248739403	-0.012187894043906355	0.26978683189035296	-0.07131814563147423	0.4127900335757473	-0.14701213420321224	0.08301621744020216	-0.02352717355648981	-0.43317835649043274	0.12052468442221098	-0.41937673102392986	0.013797394078936487	-0.4030318416576653	-0.06984067201320615	0.09612156377833139
108	Limit	0.1821710374365128	0.3874476700934886	-0.025862623469898025	0.27929646989229756	-0.044203413327317004	0.4141424416883696	-0.15136511085066354	0.0939535895103962	-0.0025004564044569244	-0.435908675210118	0.12965417493277115	-0.408993997730509	-0.0010080811486962438	-0.41010128383381006	-0.08688552716825214	0.08016378558988502
109	Limit	0.19052016149169215	0.37585203923532245	-0.028248402600637074	0.2500049241392341	-0.07172046936380211	0.4369384391902652	-0.13657180287230383	0.10686425588690222	-0.00478368403708776	-0.4563043330580032	0.10880995676757065	-0.3772256729455871	0.0021993924314849256	-0.4284718529338519	-0.06020515181691685	0.09234220048571831
110	Limit	0.22209887941206088	0.416236183999101	-0.04734755949775281	0.2477889158793791	-0.045916337161075016	0.42110371294167726	-0.14493624577727368	0.07346159653236911	-0.008406141337919476	-0.42164503476046156	0.09917198629072053	-0.4035490913176788	0.024717204112658986	-0.4012612603874771	-0.09938178604141942	0.067864977113091
111	Limit	0.2567837781542607	0.45880784472438346	-0.0265663965301718	0.24845936827028708	-0.050702214158757586	0.3927230725919153	-0.16040988256773522	0.06010842453802621	-0.004076697071145968	-0.4210393119274371	0.10763472966523399	-0.36076873170048407	-0.018857017376286436	-0.4022382967328462	-0.1038063001153975	0.023947630236155298
112	Limit	0.20805459042066665	0.41785248056946406	-0.019734815750339904	0.22192885086986525	-0.06724455389012851	0.43012756178989686	-0.1368104687431207	0.0985664804331179	-9.82079e+10	-0.4394799531762608	0.1000307013937722	-0.3956039241740099	0.0018365997208935059	-0.4038773079169657	-0.08514997445313205	0.0704858116048924
113	Limit	0.23934999198658718	0.3562252813354612	-0.019647108598789334	0.29301520060014397	-0.0985755956310595	0.4389240965227684	-0.15771249467968002	0.08037657094865877	-0.008586937590384897	-0.4163413330672707	0.1354128183447112	-0.3839811155315926	-0.0036672958102495767	-0.3941087758935614	-0.08657337802113521	0.02589007508539234
114	Limit	0.1563749684216717	0.3502831072113753	-0.028770887163887357	0.2924000749702319	-0.045839540378276866	0.4506574889992241	-0.13509079777506955	0.10680154290174497	-0.02181589649047025	-0.4353408970229314	0.1483600801347128	-0.41435835911876856	0.01273034441585394	-0.4053732636266483	-0.08594827116453434	0.05493030568577189
115	Limit	0.2278435802188264	0.363262512963969	-0.0562050033277947	0.24623514659947707	-0.07164674150483433	0.44233872236891125	-0.17835788916830675	0.0841840439995584	-0.01020359384249328	-0.4267767479384929	0.13563499217186922	-0.3929277977714025	0.004269407080124826	-0.40031906735621414	-0.05133475162739136	0.08400318713419361
116	Limit	0.19237027773078091	0.3935101316424633	-0.03371669614734765	0.23341388590578133	-0.06749602750970804	0.4340704649650555	-0.14314262145173	0.1026108103617572	-0.02373091869147942	-0.4429476710583005	0.11874454728277009	-0.3934339619945476	0.008008708569812395	-0.4175307302480557	-0.051037269783098055	0.0903070704258466
117	Limit	0.16674004482250326	0.38134484774554284	-0.02122048269653619	0.2568649316528154	-0.059726190903894694	0.45531536926123434	-0.1575669421673698	0.0781256849579248	-0.01180806691920569	-0.4440615794986257	0.11412164937150195	-0.39261866291302605	-0.007028608197414743	-0.41491578045883165	-0.023511403309584136	0.07994518925296605
118	Limit	0.17748007453524756	0.390972364863266	-0.05401572984333941	0.2468049745780617	-0.08338274910398752	0.4272713636684947	-0.13659941803716183	0.07363891099311966	-0.03037718588565655	-0.43429227294340067	0.10811419374168538	-0.42301223066662574	-0.00261627921994087	-0.42903050371084617	0.021397093813153384	0.14764739321793072
119	Limit	0.20154490994172589	0.3711764948896321	-0.0157268932544517	0.24859897450101803	-0.06293343326442241	0.44793592513326724	-0.16913324637223948	0.0904115123196353	0.012157021249952937	-0.43651686381078947	0.11312025293656226	-0.3924678826426158	0.007508807499306325	-0.4050832504028773	-0.08653741873643384	0.0759450900127301
120	Lllewe	0.29897849577000996	0.33499132379486096	-0.03856892461404536	0.24834799866055146	-0.1190346931765495	0.48077184903688897	-0.17493252850685567	0.04320089436593337	-0.007523826791676652	-0.4132204975973983	0.1549506568728068	-0.34766694582385926	-0.014759092141129998	-0.3698741655487677	-0.09911008741255942	0.023449543111790858
121	Lllewe	0.17500618647320176	0.390842794267212	-8.59383e+11	0.2966138313463409	-0.08214531035917139	0.4459444496347099	-0.12342027711080916	0.067059716829203	-0.02675856511946892	-0.4351334990412821	0.10432458556792232	-0.3778451407360078	-0.009730858077678484	-0.42424564169315515	-0.03641637830235678	0.03676348939297909
122	Lllewe	0.27271219244520783	0.37896196022162393	-0.048556146492389235	0.2390311198691679	-0.09945131045435546	0.486079602528824	-0.1504275472239577	0.02431637977188811	0.0011366057380951533	-0.40453793692529877	0.11022019941079175	-0.37518629555693744	-0.012068176611378836	-0.3703355708794985	-0.07356581681201346	0.021670740970230785
123	Lllewe	0.2865332708419333	0.4489208398362885	0.0017913858426863438	0.23183984522937004	-0.07905072841550131	0.44640509184018484	-0.17938511767587242	-0.021514508791452287	-0.04910746879292645	-0.4007861946810017	0.13068373923020477	-0.3346152483341153	-0.012431094445552876	-0.3708509234691871	-0.09903398658497119	6.01098e+10
124	Lllewe	0.2603715245327617	0.44939064027869896	-0.003964817477756441	0.24992196575567915	-0.06192133559478463	0.46141298851221935	-0.16785907416320583	-0.034069122599663264	-0.046039360886088856	-0.4019183595356543	0.1166225277060373	-0.3300931052340302	-0.015148881942080042	-0.38299045504623175	-0.08206058217488334	-0.011654552131017851
125	Lllewe	0.24344400526463303	0.33011568221632287	0.008629431434809529	0.26811670671494425	-0.08655531070434896	0.4870209207080429	-0.2237232114496908	0.019434183724872135	-0.036405140004758446	-0.41595182135445585	0.18213091706990164	-0.33683574439086883	-0.007683247895211492	-0.38320300310596633	-0.07983744371533441	0.03130307548710898
128	Lllewe	0.19916115729603806	0.3991405141832706	-0.0020538514230565713	0.25761258645261564	-0.07183092658408838	0.47442599836692523	-0.12427984931137145	0.03362713570693476	-0.04752696071207063	-0.41548551258360006	0.1371095261871862	-0.37328762077205224	-0.0060161329744313485	-0.3964163220814496	-0.08456296247820586	0.020383220727355905
129	Lllewe	0.23370888323603112	0.33680853980514164	-0.013490223368349166	0.27111757999476765	-0.11125150268437761	0.48232579073651366	-0.1380712666630364	0.05364188123417163	-0.002498806515304014	-0.41581240606278064	0.13653118911349138	-0.3757705529587077	-0.01534009501355714	-0.3954382616259343	-0.0895881781048983	0.04312742887682787
130	Lllewe	0.19975779477235606	0.46368947026114354	-0.019288131826600996	0.21972407191822443	-0.0775964446666638	0.4768489939093881	-0.1125131442708949	-0.022998578192459943	-0.04226529772106592	-0.4187035474163835	0.0765470538943859	-0.3888955487026994	-0.022543882791418793	-0.38751654065887	-0.002097947390097551	0.05785167888165679
131	Lllewe	0.24474853138531644	0.3758794521971164	-0.02451948903825582	0.22367199189413006	-0.07205949160200903	0.5152431445837804	-0.1677049676697004	-0.004944607991451189	-0.011514064656489298	-0.41834984080001564	0.13738707745207268	-0.336323806984573	-0.02867792303771216	-0.38016121075866016	-0.07765967283322228	0.024984877859673335
132	Lllewe	0.2388087514584583	0.34141947821407037	-0.006802925069129703	0.24109906762626884	-0.08510337097152929	0.49748549079768034	-0.19406644555272848	0.03663951519019735	-0.007664292811441958	-0.40790102875658657	0.1506138224123401	-0.3554959293686573	-0.007381211164452783	-0.39469470228982784	-0.08840432830151614	0.04144810858685495
133	Lllewe	0.2363270408839716	0.33265557107278054	-0.047926449701875914	0.276623145190278	-0.09082468926539336	0.48625315290179516	-0.16263872502123405	0.04299798016983059	-0.02266096048888741	-0.4092397133971604	0.1185146164202352	-0.3873691010747008	0.03347302215908543	-0.391073236206255	-0.06426385498590137	0.04915220134343197
134	Lllewe	0.23613450480879183	0.39307611510319984	-0.0072602974372559664	0.21441962059041278	-0.07607309566422751	0.4963273406124608	-0.15774140777511853	0.028063153206119226	-0.04300920354838113	-0.41647971879073414	0.15231218321099563	-0.3462844031644394	-0.011765006706481798	-0.37998383947261427	-0.09259767688832275	0.01086173191559512
135	Lllewe	0.2138408961901533	0.38111137827524383	-0.010462662253087202	0.2575388182529688	-0.07884065103093799	0.46724502320455397	-0.15203324195444315	0.042157389376412974	-0.031566479573743256	-0.4223092642906935	0.12650212785075027	-0.37200268065713443	0.003829213872175913	-0.3986958766919298	-0.07126920310086816	0.044955212530578055
136	Lllewe	0.2732158565958522	0.3770212356102618	-0.01823171929241954	0.24983933419022242	-0.08556561742422797	0.4703581607272657	-0.1810506011356996	0.016943376378954586	-0.013299670176593947	-0.4127119859112344	0.14587873676452418	-0.34282858082217166	-0.01968716728799204	-0.376116012072349	-0.10125981804344328	0.017494471899050592
137	Lllewe	0.2675279930136898	0.3575645651814361	0.004653777831244502	0.2689341635289751	-0.0941626001036232	0.4776217436213121	-0.1855653241874957	0.028799321574031776	-0.026904358535223674	-0.40894284414666837	0.15003382297852216	-0.3393579398434293	0.0036507597864221253	-0.37703841121306164	-0.11923407078353612	-0.007580598702596017
138	Lllewe	0.2148830945891647	0.3442889277517789	-0.005286928914624636	0.2725683046213089	-0.09287436588839601	0.47805235768436133	-0.15885035766103048	0.059059212413344976	-0.004523873574097559	-0.4252018091168458	0.1311252217136164	-0.3754056824475857	-0.005992269447817944	-0.3955951225612757	-0.07848052081681459	0.04223381165491333
139	Lllewe	0.29279442081921636	0.361007637929167	-0.040882485103946584	0.2034315728236556	-0.0875031627987509	0.4896534271804753	-0.22120385277183507	0.031568382443110964	-0.03325780403499681	-0.40886566499629184	0.17523996011861973	-0.33520635844391217	-0.009929810387551127	-0.3664031637478481	-0.07525726584075526	0.024814166811643276
140	Lmacro	0.26138173870702386	0.40348131333866427	-0.0033961215468808342	0.2792659167747703	-0.06946923237443695	0.4468758471192492	-0.18764214715368857	0.001917542126506945	-0.01917432865925213	-0.4104177999343908	0.1503624478492292	-0.3584291427951379	-0.027585206923202793	-0.3564571540503747	-0.10447714989879173	-0.00623652257928721
141	Lmacro	0.2129921989532267	0.3642240722962515	-0.05286664795882594	0.21387245653494866	-0.048289834999392545	0.5035555984638534	-0.15434547323210768	0.0460706291997999	-0.0017206110609849223	-0.42999511670401774	0.11114160463482452	-0.3780209912242755	0.020761254434749576	-0.3934342599076332	-0.0876724907714899	0.07372761134107292
142	Lmacro	0.22937085853013434	0.3527741512574967	-0.044687615715718706	0.21683382111166738	-0.04727476362437913	0.512016295146844	-0.18706066556083142	0.03944813507203192	0.00626123541145393	-0.41598266660256406	0.12280607515176359	-0.36524974720570724	0.01690009788064198	-0.39061621191494333	-0.09631522207306437	0.050776223135174534
143	Lmacro	0.178505867600833	0.3840518646975104	-0.04065134099203847	0.2651039996813111	-0.030839702849327494	0.4953325804287953	-0.1305077705110282	-0.007008797800492898	-0.035590187975196336	-0.4199307162068265	0.12893116248817343	-0.3695079874831405	-0.0023978522068843766	-0.40986904786140943	-0.06745017555453166	0.06182810454425271
144	Lmacro	0.1482871404736573	0.4024066531499933	0.034059679889067905	0.26962890201341866	-0.09165946811744147	0.4195206001648732	-0.14279527071914552	0.10326467230918432	-0.009685694898950936	-0.4498758557369441	0.08843102776357678	-0.4174528230378279	-0.001248622931121518	-0.4218723792912623	-0.025388791459642634	0.09438023042856476
145	Lmacro	0.18840177213831188	0.3849371220536006	0.009210664657774773	0.2667392308004616	-0.08868236408319985	0.41225641908245597	-0.14508021352505437	0.10887722153994382	-0.019439071297389754	-0.44887621483230744	0.12294746961197897	-0.388061168835961	-6.29233e+11	-0.42359356956161387	-0.06672902477903597	0.08772095975342059
146	Lmacro	0.21314564192616084	0.34248780082560154	0.01313747269217122	0.24849214199533387	-0.0903653402440627	0.5477733185084879	-0.16877164468969608	-0.0029632909618850373	-0.04225841315911025	-0.4141357563814464	0.1455996990105404	-0.34165621874492763	-0.001718292875996466	-0.37577270166319254	-0.0687691226600071	-0.004225293577971471
147	Lmacro	0.2495741367632917	0.40533468341415213	-0.06839077011523467	0.22570422870127513	-0.10124832348325916	0.4157523151889552	-0.12269069312873686	0.110070552684124	-0.02753735365875118	-0.435947929028762	0.12489713842532649	-0.37791799414677874	-0.01730850905507153	-0.4133493820745017	-0.0372956257475648	0.07035352526153603
148	Lmacro	0.2801310767156457	0.3823334591980461	-0.032302576214620196	0.2619323797522662	-0.10019684991764788	0.42612370754171025	-0.19029376266245798	0.07674881720185263	-0.027912837121037287	-0.41218477965571065	0.1598125873700038	-0.362241132671979	-0.01778899478584567	-0.3773675129281796	-0.07144864338404075	0.004655061561994151
149	Lmacro	0.2688698276999596	0.3448222796643496	-0.0076860322861335845	0.23826564168244174	-0.1016399650112148	0.4681365865176137	-0.19662428899187634	0.06028073229066716	-0.022383046496807862	-0.4252924420661699	0.1840864168687526	-0.33409856413534605	-0.02671956057652393	-0.38325688462603696	-0.09790335120615551	0.031142650672480496
150	Lmacro	0.26185393292290504	0.36761302282986835	-0.00982117943478665	0.2778457621427575	-0.0933880484328036	0.45341422817121957	-0.19027811574854292	0.0269457959920165	-0.02951997252717986	-0.4087045355507616	0.13125024559075749	-0.36680395454340936	0.018577310961322396	-0.378744048321247	-0.08867417333167198	0.028433729279556168
151	Lmacro	0.2218481497679919	0.3520056108988245	-0.002464069943810307	0.3095487244538587	-0.056142146399252135	0.4844363388848769	-0.18964603526169155	0.018279409407537348	-0.006189299122997094	-0.4139020438941165	0.13841189518706376	-0.35642299376785463	-0.002760777072229853	-0.37658902569663943	-0.1030577171550751	-0.017356020286487167
152	Lmacro	0.2525175390160522	0.405031494655447	-0.026565127369621203	0.2462935666468897	-0.06943680393440266	0.4269612318499733	-0.17794414743181325	0.05325233107598612	-0.0179645317519615	-0.41856920338451653	0.12183963162442323	-0.37197128910546606	0.008598654472236372	-0.39423049266570936	-0.09104521462491298	0.05323236092739584
153	Lmacro	0.23974887984588056	0.42833693254433397	-0.04195689078111654	0.21335294874006938	-0.05337798441263114	0.4403360574598034	-0.16034156686191836	0.058469519019267224	-0.006056357492210396	-0.41360531121882954	0.1088895321271767	-0.38656374155422135	5.76402e+11	-0.39362710587091004	-0.08748201419284699	0.05330070088048677
154	Lmacro	0.2583130842442707	0.33866006429316436	-0.012169932403948133	0.25138259625900566	-0.09697650734673632	0.48478514431347863	-0.16763273470406706	0.04152514834323186	-0.015649009026288352	-0.4192396935142785	0.15752746357845462	-0.34610874680398596	-0.006057859404207361	-0.38723406593137066	-0.11735450493747804	0.036229553040754786
155	Lmacro	0.2694858139581731	0.39732874060442697	-0.03695982951299018	0.286698755041899	-0.08787499322741929	0.4495994225490486	-0.14883447258954505	0.00617777635740268	-3.03425e+11	-0.4031197034555682	0.10216984373682338	-0.3872976923483483	-0.007120553197898963	-0.3637822892282724	-0.09056238457257201	0.014394990479411188
156	Lmacro	0.2700265066404709	0.37761685678608314	-0.04907124411660316	0.2266186356868411	-0.09104614962451166	0.4607027492093939	-0.17903669399821043	0.05442409227835745	-0.024460576744020107	-0.42280255633340447	0.14974663449249004	-0.34528400467170167	-0.021504387313663526	-0.3904379418865848	-0.05465408933595199	0.03916216893101581
157	Lmacro	0.2663164755124471	0.4543269569877745	-0.04082319968585531	0.24528231807088333	-0.07860708203100575	0.39110795112217595	-0.1836349413918354	0.03847014047902095	-0.03723625186688978	-0.4013829382079447	0.1302421721099414	-0.3979765260505694	-0.020903340870574716	-0.37594550984770014	-0.035353831776227515	0.04611760744636002
158	Lmacro	0.18543113698324293	0.37135203749368184	7.85182e+11	0.22995064427782033	-0.09210846122048824	0.44217767643173767	-0.16563829111918935	0.0999069983033204	-0.0388272706007141	-0.44359551283915954	0.14031312120766443	-0.38863981877155773	0.005487380954508708	-0.4198428281943968	-0.03544279807091848	0.10869080329855385
159	Lmedi	0.3025678167983106	0.38518471103760654	-0.03547773850082425	0.20385886655976854	-0.0767151386295768	0.5025343951762489	-0.20359207762723297	0.0036081655690878983	-0.046602787209370805	-0.3899703914977286	0.1606071182922457	-0.3231317224624006	0.006336409168201135	-0.3669910645690674	-0.10712360229175258	-0.015092959813515099
161	Lmedi	0.3129895457275581	0.40107783450463463	-0.04740769849478973	0.20217237123832482	-0.0925557241589994	0.4855179794664801	-0.1766650847972264	0.03334012032227593	-0.007412901324264365	-0.39419560697896594	0.13478548798937412	-0.3618799944102509	-0.011802237408251995	-0.34044414107199883	-0.11193138753340051	-0.025588563070499906
162	Lmedi	0.2851774625688538	0.37837652689394274	-0.041573873278287404	0.22079880296215382	-0.10772633309304946	0.4977851057417799	-0.1781777634612078	4.45764e+12	-0.02881963037457204	-0.3997223989602485	0.14306209916776697	-0.3504669019655044	-0.02565068626106476	-0.3674105177066656	-0.046291275268438965	0.020193619192251006
163	Lmedi	0.3186134220796664	0.36074502305969225	-0.030803256214838454	0.25917621984704053	-0.11265898028600618	0.4842043636271452	-0.18182426615144304	0.023469172327062277	-0.005417254591799203	-0.38783510605284327	0.134775142182384	-0.35309048349238475	-0.0010193864273404518	-0.3506873312599074	-0.121665420590623	-0.035981858055804526
164	Lmedi	0.32138575774242906	0.4212199678562072	-0.035491927819394	0.19458710988518474	-0.1101070350559262	0.4631712036029088	-0.21248203925833578	-0.011387245559098341	-0.029412354614028968	-0.38893101416247355	0.11690420947158281	-0.36327360518870383	-0.0016214249398018993	-0.35420081843040163	-0.049175185526525125	0.03881440199637621
165	Lmedi	0.303945794890634	0.3862987053697621	-0.025756683659785312	0.1757655443723774	-0.11567487021397874	0.4934593287433446	-0.18690985288407866	0.0674406801080663	0.0046955865970496335	-0.3974557956267071	0.12731768113476544	-0.36996205312749597	-0.008037519539105836	-0.35110052050706075	-0.09958013632550058	-0.004445889332286346
167	Lmedi	0.3248671646883795	0.3336977312644089	-0.04959816760819334	0.23137715450234875	-0.11375640863373196	0.5012950270735286	-0.1979229809580451	0.03448313181036708	-0.009658933332423292	-0.40026982527143085	0.1487842436076922	-0.3399051672214525	0.006977965600429709	-0.35459177108155754	-0.1096928833641077	-0.006086281076212403
169	Lmedi	0.2770925852446783	0.3664877983480799	-0.0278949418088094	0.2342768151510231	-0.09278713367866162	0.506260342194855	-0.17021217771075076	0.03152115095396103	-0.008273614011294395	-0.39982160725068644	0.14253545110976243	-0.35738815386376976	-0.012897720247120312	-0.3543493452369274	-0.10756244889780425	-0.026987000296535148
170	Lmedi	0.32271959085913526	0.380423813446592	-0.03543201649759954	0.24313519789361776	-0.09847234904114208	0.4448171715348286	-0.1907687520125585	0.031764509236897415	-0.011733099102236036	-0.39486156203100364	0.1591483642828903	-0.3542706986360479	-0.012249552326918628	-0.3589740741827156	-0.13321218616157054	0.00796564273783161
171	Lmedi	0.32301067994922833	0.36875222086325904	-0.056992091283382895	0.24002173860340498	-0.11180032593611383	0.45424674142482985	-0.1710295811059759	0.035005466024784146	-0.03897104013643947	-0.37867566506159184	0.1784515177032507	-0.36391846113823806	-0.009917088520291648	-0.3668549151189209	-0.1127520706702751	0.01142287440247295
172	Lmedi	0.3206595474899512	0.38248083803316824	-0.038815075908258334	0.23165415650088728	-0.1343880024988637	0.5100230517138292	-0.1568847975595009	-0.02255302184271704	-0.03989921366894714	-0.37690269244060903	0.13384056039473263	-0.36145860055358925	-0.010899848760328873	-0.3371075533323102	-0.07361316948878485	-0.02613617807865909
173	Lmedi	0.3231087346539372	0.3261711378468334	-0.05288436411241866	0.22034837043532857	-0.11845920150358513	0.5044839043690938	-0.1938288973633477	0.0456794917434441	-0.03313763322964734	-0.3915410787623126	0.17741425690500595	-0.3490797496690721	0.010908294272426816	-0.35134219278157797	-0.11312118962237094	-0.004719883181736911
174	Lmedi	0.324531682579147	0.3438389331314034	-0.041954568828899905	0.20697537414313494	-0.11081457272565334	0.5146067104920153	-0.19873720263209427	0.01347656679078578	-0.031108397711127306	-0.39891217983064375	0.17481627940681166	-0.31455459791752366	-0.012222181876907393	-0.36152610862632384	-0.10451103821127655	-0.003904698182848207
175	Lmedi	0.28472874048756497	0.38597281414990287	-0.027134078286481927	0.23995214163268228	-0.08358817966747989	0.5258430783228731	-0.15827810648620017	-0.0032268661109306276	-2.53369e+12	-0.3838092049940957	0.1258682516426078	-0.34013146813591993	-0.02503295326691679	-0.3560333806063354	-0.11631030582890846	-0.06856711425817667
176	Lmedi	0.30342380856737594	0.3835170018937989	-0.0475706024962685	0.25606948909740407	-0.1208759836178395	0.4622712759849791	-0.1588749501575272	-0.009456350680867948	-0.03759999763769531	-0.3932709729838673	0.14752562025673852	-0.3721866613486366	-0.0222001620723387	-0.3547896827436301	-0.06382773284244538	0.027845900780819915
177	Lmedi	0.30547606111789705	0.38591815364112236	-0.0257434429204534	0.2385549910869117	-0.0958536918779149	0.4936005772023248	-0.1855568780648814	0.02179664520335716	-0.023161415671304073	-0.37884165809773757	0.14662900440759916	-0.3435586559226634	-0.009749509016106633	-0.35558674938147955	-0.11204012797483583	-0.061883303731835114
178	Lmedi	0.3243536941639268	0.40154523492696004	-0.04872654621474838	0.23229526290219432	-0.06994935610564099	0.4775566797320644	-0.18372613059088544	-0.007428544866929225	-0.016828803465958678	-0.408332455345075	0.14924383369455485	-0.30323773098692586	-0.02642805928561108	-0.3596144124891542	-0.127938632195637	-0.03278403387313437
179	Lmin	0.26889288463337124	0.3499118249296391	-0.04551157006737726	0.2334691296455938	-0.11970797663667626	0.42433640291116564	-0.1755540867268358	0.14875765243025246	-0.01578923999432158	-0.4388980590287973	0.17395145346488372	-0.3614111049059002	-0.02802109735091042	-0.3973593059015823	-0.05826036732213346	0.04119345991962875
180	Lmin	0.20760234887963386	0.37513071379231133	-0.03468412346944963	0.25955633433395847	-0.07673398444592805	0.458468926453098	-0.12508532416306245	0.09707629290297043	-0.005322813111533875	-0.4347302509391098	0.11640725379414792	-0.3780986068832734	-0.006302785214316126	-0.40850181492030935	-0.07588057226949159	0.031098405260354244
181	Lmin	0.2153781974519309	0.3601504085408927	0.010454228873249038	0.2564233402556473	-0.12248719224667123	0.4584650847836354	-0.16514505381387712	0.04351996711987681	-0.010928117746624222	-0.4186688218348299	0.12570102382948836	-0.42607665828092445	-0.006011549956690926	-0.3712328536310663	-0.04696153639080469	0.09741953304676877
182	Lmin	0.2014495236019913	0.42145986822252646	-0.037404636845069755	0.2526913357651453	-0.05020825160725392	0.4260503515188125	-0.16973880652600648	0.050511221442953134	-0.01615955534612748	-0.42423797391521173	0.1143983023614752	-0.4005219245395593	-0.012501786783054886	-0.3999776996805425	-0.029834788855954007	0.07402482118587647
183	Lmin	0.18637797624361702	0.4197205743278294	0.01809281791141551	0.25676839973887694	-0.079697157400452	0.4225555634079953	-0.14348262343364057	0.07071739104915314	-0.01570884661122679	-0.44296239937064075	0.11057973375680487	-0.3860686822483941	-0.021134904782153713	-0.409854989170763	-0.0550269956843641	0.06912414226594302
184	Lmin	0.2235234080012422	0.3331912209567608	-0.053976578051416785	0.27385997292341296	-0.08003847983381779	0.4455991816723608	-0.18201580296249914	0.07618191265301476	-0.004553287270542328	-0.4541146680355339	0.1278684158634271	-0.35550197481583656	-9.99678e+10	-0.4226436589142841	-0.029807997793264932	0.10342801356010534
185	Lmin	0.19209981661257164	0.3683932023999707	0.027182042280803217	0.2873524437714628	-0.07218074324112272	0.44549645633967194	-0.1526514351046875	0.07586218557390634	-0.009009341047511138	-0.4300805240336205	0.11781698963039673	-0.38723559572113087	0.02239349662258877	-0.4040731154687551	-0.12565082575303885	0.04428494713849498
186	Lmin	0.28260888929047623	0.36998462155247686	-0.029378178157883905	0.2739948586108232	-0.0847755021269738	0.46577623595304907	-0.18696984225947333	0.017737031760636304	-0.00469066951714342	-0.3964462781433141	0.1254939025611107	-0.36639208011873703	0.0069154113094794245	-0.3672397348437299	-0.10920401109959213	0.002585345228795867
187	Lmin	0.20865019706120724	0.38059784201842306	0.009082899674308823	0.2651056471139512	-0.09519828867491179	0.44736504934070564	-0.14008274133275614	0.08056097673984612	-0.01698107306861199	-0.43552506268871705	0.11696305197019562	-0.38125318325129415	0.0015973206643989102	-0.39922194375174624	-0.08403136629383048	0.04237067447883199
188	Lmin	0.19724213984400168	0.3681794342914379	0.021203956001056824	0.21389909595542744	-0.09670853480321251	0.46213438688979397	-0.15287957667456886	0.1871577011495404	0.006897552807696411	-0.4367859432653247	0.11764770729873944	-0.3829221609703184	0.013545897670787455	-0.4127078707320518	-0.1069491421445006	0.001045356681495184
189	Lmin	0.19087527297376677	0.3635791500665844	0.002088169082172034	0.2708939443539697	-0.06604516397123908	0.45577671229065636	-0.1382885520746104	0.08680431813722844	-0.014205720604904576	-0.4438854406700574	0.1333776339627104	-0.38261876774822995	0.011789100688658433	-0.39588642668153334	-0.11959074005655342	0.04533651025138217
190	Lmin	0.1847827411577068	0.3881256074192154	-0.021122619972993417	0.260033510622837	-0.04641722480047736	0.42002288031833024	-0.15238826944617537	0.09094896472292542	-0.010018156516036075	-0.4469250984210519	0.11825860670427073	-0.3836160292439543	0.011414892797711323	-0.42947199078432924	-0.08450996992400658	0.10088215536602745
191	Lmin	0.22231652349455483	0.3630741700085224	0.0020610583391091897	0.27545850762618174	-0.10353503304692455	0.4144151911181231	-0.1885628467396227	0.09005558274059906	5.98296e+11	-0.44881550767356543	0.11337089121464429	-0.3848071471255622	0.0025179893342434922	-0.4049120735585304	-0.048766878502655424	0.09553127686423223
192	Lmin	0.1701662081351008	0.3644456172880089	-0.052506425848501445	0.26515137636797165	-0.0392885089162022	0.44261288617752687	-0.13204740364665196	0.08673204075174304	0.007795517233449817	-0.44956488826819124	0.12642970299978948	-0.41077441390057506	-0.004035455524518644	-0.4110834605470793	-0.07651363443246573	0.11248084213059534
193	Lmin	0.29319657070061267	0.3970442883690448	-0.024992933902735145	0.24860050797299418	-0.10409446074050649	0.42282677166552574	-0.17205899868456317	0.057804032904518306	-0.03065631031484274	-0.4037152007767928	0.13434757409834558	-0.37144150980332985	0.012381651736051269	-0.3790186062603427	-0.10812309289236202	0.027899715928382245
194	Lmin	0.28766379213907745	0.4054091813425456	-0.038695661211969254	0.26575444753060784	-0.0880532721192656	0.3951447261416165	-0.18829818966186374	0.061335209017078465	-0.019095880203055304	-0.412509896068016	0.14006960656393097	-0.37919882121541304	-0.005640213694120461	-0.3765035239766457	-0.08795018181273416	0.04056867722822613
195	Lmin	0.11385216596938405	0.41783225803815216	-0.006603305956588118	0.24122500853944112	-0.03800162707727053	0.45014381390610575	-0.1382710483133088	0.07756861488307219	-0.02857201249421762	-0.4527127729784195	0.1126389133967941	-0.4268581599561778	-0.010131955749382832	-0.4069752669028993	-0.004911129775410347	0.09977650447072532
196	Lmin	0.23528549402701468	0.4495297842013812	-0.0422715476464135	0.236359501272771	-0.04862826124364267	0.40697441188422645	-0.14161730612588944	0.09073191006069523	-0.0336182958552798	-0.4283089276046687	0.13573269161140344	-0.36799720674665676	-0.017752424924716	-0.3962429195084175	-0.08713034984247689	0.008953446440669338
198	Lpilen	0.25637864962916523	0.3694913757785576	0.027990318021386747	0.25678058066160453	-0.11197561956542115	0.4754381029049423	-0.18437714441267228	0.014849189134742327	-0.005689175257860862	-0.4190269048361296	0.13585794156261788	-0.352666169661826	-0.024816231576616887	-0.37061150163374457	-0.09336873840059894	0.025745327651853604
199	Lpilen	0.26969023826330085	0.4149830456280737	-0.014756719381054745	0.23805362665500235	-0.09302608392096248	0.4444583295797387	-0.16828079308708727	0.016985928214254944	-0.049568089832798964	-0.419388304770751	0.1347210704617453	-0.3341810080130778	-0.011260197148585754	-0.3939900004713818	-0.06751942535455702	0.033078383178140484
200	Lpilen	0.2567025629893981	0.4094935728431782	-0.008091298679325773	0.25849506358186664	-0.0757534430683596	0.4527388843669651	-0.14763002053278654	0.03831061826842756	-0.03365668857681857	-0.4116543146771431	0.12619931870977738	-0.35038621115098095	0.006004859797637457	-0.3844298883283955	-0.12377529063952264	-0.012567724903917936
201	Lpilen	0.25688280087434756	0.3875546913110517	-0.028238317281409228	0.2520407579514044	-0.06931762393686364	0.4594859359269946	-0.15868352372241937	0.04538905676043739	-0.031873829474523815	-0.41187626427915913	0.1431824649648809	-0.3638987421385084	0.011164563817509396	-0.3751511855347593	-0.1231165352415219	0.006455750002538965
202	Lpilen	0.24366927023264306	0.39548499384071445	0.003323807773341833	0.2573997394125701	-0.08678041343177958	0.46407198947425715	-0.16328403238442496	0.02005705514461277	-0.026229526886158608	-0.4234768670487266	0.12412657454281326	-0.3509953847499555	-0.00788987555225805	-0.3822980177213946	-0.08693580429417698	0.019756491647922262
203	Lpilen	0.27756464572169914	0.349007347248733	-0.04068576945274857	0.23538866974761516	-0.1111037518090037	0.4845850634479327	-0.18291012648909877	0.03215430800311982	-0.014139404913169118	-0.3976629570163685	0.14460721013330846	-0.3812454792961254	-0.003930134520676781	-0.3686324059267172	-0.0694026686703107	0.04640545379181063
204	Lpilen	0.19915364382904172	0.4315462307945521	-0.024078158327795557	0.2608251952186183	-0.030546006949701304	0.4518494371339439	-0.15626430007383685	-0.004406581396291451	-0.039784740500622265	-0.4295774345315689	0.1120584487113108	-0.35481204587175724	-0.004606681431774229	-0.40670831558387566	-0.05593220525662208	0.05128351423637917
205	Lpilen	0.25830561032751864	0.3572631243542672	-0.03306724728144095	0.22342843816902397	-0.11162103148062538	0.48883227113167504	-0.18081732954992003	0.039860257017029166	-0.026800468027020893	-0.4041337075953804	0.14951652592303724	-0.3707696254831085	-0.015155333619532196	-0.38301009783619766	-0.04036072629201658	0.04852934024269118
206	Lpilen	0.28866042530866026	0.3690630002234179	-0.04208657514691029	0.20617433122241202	-0.09579816333755461	0.482703027710881	-0.16360876284251324	0.04912502659064172	-0.016119244382544543	-0.4046264618893302	0.15475548435049769	-0.3625766569454147	-0.005325317255522988	-0.3675715926927888	-0.12047784669411232	0.027709325780181045
207	Lpilen	0.2285632237105028	0.34267356819734235	-0.03607393253241807	0.24893258987831557	-0.08252546192384672	0.5126878104052184	-0.13971955540383765	0.04024315989714615	-0.006599594625011529	-0.4071069459590325	0.13404266216899532	-0.38447377461394616	0.0018943341485187504	-0.37819446377094695	-0.09958167554290291	0.02523805596590311
208	Lpilen	0.31049213681289145	0.3815665005720346	-0.01752976451561504	0.266556061783873	-0.09135693040809914	0.44031231833386575	-0.21234883174935404	-0.022054078693373752	-0.017860918576085474	-0.40017863016518734	0.167091348517942	-0.3417691140711322	-0.029763759055529318	-0.3624171825414762	-0.10872328102615056	0.037984124781396345
209	Lpilen	0.25794321295287004	0.37173058655301233	0.01986314569918389	0.2738309341920507	-0.09233751043258687	0.48145864672547317	-0.18133406484162068	0.040224382462260906	-0.02462269870017436	-0.3893060298408255	0.16207087265839304	-0.36737327012681725	-0.00847064103424773	-0.35243147248653595	-0.13311231630181725	-0.0581337774786183
210	Lpilen	0.25837774372766	0.3709278562359768	0.004110073616124282	0.27577107669904855	-0.0985155955892269	0.46350342864975014	-0.1752319833661171	0.031138775515735746	-0.01416987802676159	-0.4096673245769405	0.1312220916783805	-0.3635406463873136	-0.0022246071829193775	-0.37367777989462947	-0.10356784485713971	0.0055446137583723375
211	Lpilen	0.28739088717389083	0.4081312912654215	-0.028924341372077028	0.25491535882317107	-0.07610356287366488	0.4183712788938768	-0.1812089140254782	0.035860624939235954	-0.04200229513829894	-0.4138374010771001	0.1538312388400132	-0.3438860593445016	-0.001857823661440744	-0.38358319977725547	-0.11112518894294425	0.024028106277151955
212	Lpilen	0.18285437707449087	0.38736113562856517	-0.021537407938302805	0.23357293669182905	-0.059037272870030216	0.48013934504643696	-0.14055263321604863	0.05848854596149683	-0.022968175644964034	-0.4463446026106382	0.11488685467384899	-0.38047638896360353	0.003582356305850354	-0.39484946217890593	-0.057228098384844724	0.06210849042481926
213	Lpilen	0.2225343149163923	0.38726303046694016	-0.023217636854943546	0.2339226140016997	-0.06438249527776177	0.4854749117001519	-0.15663203357546066	0.03348693761361821	-0.030109095749024997	-0.42052493679627856	0.12723487325614163	-0.35726597077829686	0.0039050182876314288	-0.3961436379401345	-0.0793329450029744	0.033787051732299865
214	Lpilen	0.25649675298424757	0.3382797368236542	-0.03417988085669883	0.2509442832046921	-0.0833126142357867	0.48235013989795805	-0.1698623788642079	0.05737768624449895	0.013108430923538889	-0.41835060375488065	0.14450999571641854	-0.3685523365338749	-0.008114108244039728	-0.3776208421080481	-0.1186461974234716	0.03557193622600063
215	Lpilen	0.2094556149956647	0.4174837691458209	-0.004873783397321321	0.2591318675653275	-0.06123390804300541	0.449870080325952	-0.14150559013268074	0.041265512486484544	-0.0378525766263275	-0.42151417621318177	0.13154649286293546	-0.3599614193617437	-0.014318475179660672	-0.4033717546114413	-0.08121777447960422	0.017096120662781964
216	Lpilen	0.2509293421567522	0.4158647761477317	-0.022741645945075134	0.2201214500622433	-0.0803240468879603	0.4350566620557107	-0.16621140206336057	0.06650836936913196	-0.034676682070398646	-0.434087018036905	0.1317787108915251	-0.34106400637439194	-0.011285270493772481	-0.40568009320981335	-0.06746900558771013	0.04327985998629278
217	Lpilen	0.22779444095434156	0.3795651641006198	-0.00740155372999618	0.27404194438175083	-0.08378446784688282	0.48125443249528327	-0.153510143900422	-0.0023022239153035542	-0.027167686701352875	-0.4292623280180558	0.12682936664421599	-0.33831414984231467	-0.023519514154967572	-0.3946056875741695	-0.05924044126493596	0.02962284837218946
218	Lszida	0.29432058806176997	0.30649143530810397	0.006547278471986315	0.2753102983243203	-0.16732358445855616	0.5023142444711819	-0.14781836613391464	0.023421500188342482	-0.09629125918747303	-0.40191107035714113	0.26396291478638345	-0.31978707424563685	-0.05835961134093527	-0.3519683705561006	-0.09503796019926042	-0.03387096313306964
219	Lszida	0.2849937834087569	0.3676584569456562	-0.034053767442779076	0.23521318243300768	-0.06187550428448635	0.46541737293161833	-0.1961552350527962	0.029493102856598452	-0.09098169628685723	-0.3986097079103629	0.3238722827863607	-0.32650342662580156	-0.08895878282074254	-0.3295067780449928	-0.13684108030745656	-0.0431622025857236
220	Lszida	0.33770098830570616	0.29277047559644487	-0.0420042359441187	0.25924938535080017	-0.11604816906214338	0.4675630944917031	-0.21860273313287815	0.034060106750872045	-0.11588367440319608	-0.3785516590640401	0.3661283020203393	-0.30275101510053826	-0.07191923009120992	-0.34808079141808956	-0.13937124769249937	-0.024259596607151955
221	Lszida	0.34502623759229745	0.3375238583724276	-0.06439024190765202	0.24492197276207422	-0.12384043743704556	0.4419530869427746	-0.211402798091058	0.023928011393296943	-0.0862473043326621	-0.38354308750845983	0.3102908615963834	-0.33724417620032276	-0.08361637814568529	-0.3373925892400494	-0.08581993927457794	0.00985292347825864
222	Lszida	0.3093709675191815	0.376864626501409	-0.06515511552741357	0.2279130311321872	-0.09647838740033568	0.44569429284864054	-0.17240068554083615	0.03409209494596921	-0.11563845630518328	-0.36824505498364873	0.2887800872353087	-0.35383646905268346	-0.04858389425445217	-0.35862663632934455	-0.09989451572626956	-0.0038558850625289576
223	Lszida	0.31616694065440254	0.34188950269522905	-0.007834812699091587	0.2768760260244083	-0.12672721241837154	0.4562832825214767	-0.20343772830819656	0.009258337040748132	-0.14068170192588614	-0.36918801244733457	0.32334032950309965	-0.310791744382849	-0.05997737339723232	-0.3557695091511811	-0.10084844140872426	-0.04855788230049788
224	Lszida	0.3359989578128007	0.32984637562016295	-0.07509009810399944	0.23299622897207078	-0.09803063919541899	0.5013218057711426	-0.19959571587965874	0.006435529017586095	-0.10338776447534662	-0.37039801362863856	0.3116462070276781	-0.3178709480522256	-0.06146229026981221	-0.3299113759825785	-0.11007865691624258	-0.05241960171751958
225	Lszida	0.31100649146584625	0.4158989191936093	-0.05210505323457053	0.28098572813218803	-0.10856945654944868	0.38050808144535236	-0.15553770574445602	0.0396171486608016	-0.09248048494719868	-0.368113834486372	0.29317333765693526	-0.4161252947994596	-0.09287888603197778	-0.3068580881612459	-0.10260824261512981	-0.02591265998487384
226	Lszida	0.35016961196368745	0.3249801586268248	-0.042066700590859485	0.27394359546002073	-0.12580908534876567	0.4538037418799094	-0.20157350696405085	0.028204151518675877	-0.10427211509361525	-0.37196879243409064	0.30616156367620584	-0.3187069273192853	-0.048723178764042016	-0.34231381634994806	-0.13388658887856006	-0.04794211138210673
227	Lszida	0.3068298565114091	0.36804767513939923	-0.0497340023179417	0.24575674433215022	-0.0865770197853074	0.40093674132874263	-0.20142005316105133	0.07486164497152975	-0.08174215619244754	-0.4114460976065367	0.309844786556686	-0.3188537733989131	-0.09013651721857688	-0.3733708295023927	-0.10706489439277021	0.014067894736020763
228	Lszida	0.2980840602253467	0.3497749939275711	-0.03953069116222693	0.2778142453706571	-0.08163370493151303	0.4261434633108236	-0.21958154792279724	0.023232464781024358	-0.11588128311881442	-0.3887631356661483	0.2830196134698067	-0.33978804120940587	-0.01631351380928514	-0.36218956020765786	-0.1081629327505165	0.013775569693136019
229	Lszida	0.30715886322238917	0.34733658906915266	-0.08191054067381225	0.2510419922493347	-0.12978702062324216	0.40407128953878363	-0.1749972719917673	0.10773011075283198	-0.08193126706602089	-0.4069062628716264	0.2751373485776617	-0.3643794487958334	-0.06804304240836663	-0.3711282500588281	-0.045627069036841716	0.03223398011618475
230	Lszida	0.30513719604013667	0.2910965076942624	-0.05667700768958339	0.2776150576461293	-0.10837731113202123	0.4832056706880499	-0.2210181463839218	0.026276316652967487	-0.09065950779268281	-0.37803206379711507	0.28286099103889806	-0.34871124566515443	-0.02186608373146859	-0.34838707658586987	-0.08940013034935688	-0.003063166633270116
232	Lszida	0.2761253559179041	0.30393809021972246	-0.040903321570283466	0.2591202968139496	-0.09799552593241034	0.4755844243737669	-0.1852811069336238	0.09667065405950648	-0.031437383171522074	-0.4134464293768094	0.2327956673118156	-0.341353288511543	-0.029553454464062073	-0.3751159452197026	-0.12375023115781797	-0.005397802358890508
233	Lszida	0.2805949495841372	0.4451925747591374	-0.005925122344089054	0.2678077376002464	-0.1371801035295198	0.4083926295768327	-0.1258232691268119	0.023351276827187017	-0.1069538614483846	-0.33565717019414043	0.23751550241135663	-0.4441803291030064	-0.06428748705041884	-0.3245344637500029	-0.07794060849626946	-0.04037225571625402
234	Lszida	0.23079450825723002	0.4000866746516323	-0.00872453443592483	0.2823501926525076	-0.11254898110997794	0.42824730771828295	-0.12444983517010688	0.0693444335150001	-0.09299983691423308	-0.37725756972109015	0.20164493558058694	-0.4133561722508472	-0.020929471173872644	-0.3735963146765573	-0.07278678503370181	-0.01581855188892835
235	Lszida	0.3634474479791261	0.3744370430142075	-0.05527305632613014	0.26214778271828887	-0.10642986964631215	0.43045212296348934	-0.20156680927569315	0.004503140948234466	-0.11805339648224207	-0.3645436266492698	0.3075521122558198	-0.32536617570690474	-0.056366780461331915	-0.3264868009305228	-0.13330964804323642	-0.05514348635752286
236	Lszida	0.31549886129602955	0.3637929383161126	-0.056348004228243015	0.23469591142697407	-0.10949273261591402	0.4569758113882393	-0.18475891065403086	0.041759094064249366	-0.0727752807591372	-0.40233501697476926	0.24655464078989103	-0.3458095949998663	-0.05098550571855383	-0.3360637458591489	-0.08769306811004166	-0.013015397361790412
237	Lszida	0.27954735748853465	0.2632101621074653	-0.06820945027323937	0.2552492765331816	-0.11330575224570386	0.5203056096085087	-0.19159730181508772	0.03248269926552581	-0.037703506823762584	-0.3938044031253459	0.24409535458102902	-0.3753561101126802	-0.02600343972264786	-0.35010088287256136	-0.08682326118912274	0.0480136485959062
238	Lvanbe	0.21363020934451066	0.3643620776644073	0.0062009578597577025	0.28968767682343877	-0.07465091000037949	0.41009124426962273	-0.1890286786151185	0.09500614672382846	-0.004617148120079767	-0.43558342748351153	0.1590708460747095	-0.39760715470031477	-0.009707137072438546	-0.3836764393621168	-0.10089813947096159	0.05771987606464615
239	Lvanbe	0.2716135474014972	0.4219556573935797	-0.035773303019084435	0.22011852530827425	-0.08039018969788761	0.4152220053408288	-0.16604107859984976	0.10007462070068598	-0.03564610663129736	-0.405625141043137	0.1712552764688044	-0.37233004220943317	-0.024646597026501196	-0.38187083626003937	-0.10037154889568119	0.0024552107692411354
240	Lvanbe	0.2081804979416682	0.3541796068263049	-0.047691008056874526	0.2681220088958946	-0.07768577589487186	0.4708599983010672	-0.14232740561945145	0.07322774232896717	-0.008755218745368054	-0.4263072720469702	0.139092477211464	-0.3965491853875352	-0.014769519567807643	-0.38727614482422584	-0.05604404726875875	0.04374324590649764
241	Lvanbe	0.22199267939895623	0.34643587235600803	-0.01258874123825865	0.28107601321229086	-0.060887271412708555	0.4655570671751159	-0.18427278255235927	0.055936164781646674	-0.00761821255309128	-0.41500115085310996	0.1596261383772393	-0.3746557303433029	-0.0022383370485204446	-0.38619418028779123	-0.11401347297125755	0.026845943959142367
242	Lvanbe	0.16513673760127626	0.3516837954611658	0.009838395714309903	0.25794645416631623	-0.041789958824408696	0.4745907361302287	-0.1863246054663284	0.08522305548175965	-0.012713616547553819	-0.43195542835067513	0.1922846914418317	-0.3892985881899879	-0.02984914579211473	-0.38219162138269586	-0.09658249812701226	0.03400159668388894
243	Lvanbe	0.23661997425076475	0.36297221774896693	-0.01630112598403856	0.25511306509901244	-0.07026465672180549	0.4360697344974248	-0.1948695692925127	0.0888585535092779	-0.03276812598738092	-0.43143961782788964	0.19843857934144393	-0.3616003410413773	-0.023908863794104854	-0.37954316730996834	-0.09694621181236628	0.029569555324553316
244	Lvanbe	0.2087756857002452	0.3919272522651687	-0.024516911945963837	0.25773330378333226	-0.08810163857365189	0.4312974051876111	-0.1514227211014932	0.07140214970122212	-0.04187466198798917	-0.4354537479466997	0.15447261915283578	-0.3944048473336167	-0.024855507424566478	-0.3860365668802682	-0.03247686381941636	0.06353505122325055
245	Lvanbe	0.20325916630394444	0.34565340768675745	-0.01737301030290868	0.2777045507428454	-0.0538524386313845	0.47192274337280016	-0.1670452942344299	0.05996079356713815	-0.04153067466772116	-0.42491686505777393	0.2113944775375637	-0.3563289676135958	-0.03386559411484559	-0.38746787515790243	-0.10098663189021852	0.013472212459730862
246	Lvanbe	0.23002020258925826	0.30389962890901534	-0.04063890711462592	0.23393715594254488	-0.07746351867820048	0.5028690310369505	-0.17849678158921098	0.083656571340849	-0.017058059225962707	-0.3982340139643687	0.21884944280076668	-0.3959101644169517	-0.01735199152280209	-0.3708798715823515	-0.11786038725922286	0.040661662734312314
247	Lvanbe	0.20785836961533094	0.3608862422629339	-0.05267421247968135	0.2675683951087855	-0.07278646225682611	0.4578511522316735	-0.14321948003170973	0.08019281521436195	-0.025233906249211513	-0.4192333058119419	0.14402459679834975	-0.3972948748196018	-0.0022029049182860916	-0.399998729194998	-0.055766000477965816	0.05002830500878691
248	Lvanbe	0.19579008518983296	0.34863537421631685	-0.025505507092742866	0.3106443025428671	-0.0679724924336651	0.42334969984291093	-0.16428917307125493	0.08555003687669971	-0.03253377772304622	-0.4240458470454877	0.15772285478766454	-0.40679680314187444	0.01325955598391479	-0.40140562399820723	-0.07647154564070338	0.06406886070677473
249	Lvanbe	0.174708612066948	0.30537641340605476	-0.042935423969013245	0.2528708976009446	-0.0624027775335923	0.5059805650844222	-0.17155347759105768	0.07904784962432079	-0.0021051080388850563	-0.4339056033241066	0.1734224018147914	-0.3956100224096677	-0.01917500937310508	-0.3945679645354302	-0.04995921737608609	0.08080786455346221
250	Lvanbe	0.2508531500034052	0.2964315983064579	-0.03386919861471123	0.25417077806191773	-0.12023623551865098	0.48912319608331173	-0.15899109339262749	0.08647104802210408	-0.013122514027462562	-0.4283268082211519	0.1807129713067174	-0.3670483352655111	-0.015182702575701437	-0.38347084507488405	-0.09016437718096898	0.05264936808775576
251	Lvanbe	0.23230886552440852	0.26974425026751137	-0.036490573288269115	0.2898672700770189	-0.08493682828171353	0.5028272363588904	-0.19273580218667538	0.09203532960316768	-0.004906091729682843	-0.417415599249742	0.17709865412399556	-0.37512807640375534	0.02027535257696783	-0.3802238228423105	-0.11061357673903104	0.018293412189219604
252	Lvanbe	0.2563875607198983	0.3079643206596421	-0.03980970497114637	0.27106302180024167	-0.08063806072651356	0.4837762472248939	-0.19000272949969543	0.05996226445087775	-0.006191849652149278	-0.41192355340211356	0.17217732498676286	-0.35659607057446996	0.0025596255246488064	-0.3900910288019833	-0.11448216638180543	0.03584479864291169
253	Lvanbe	0.25837975181315137	0.37028851850622246	-0.02591284477687686	0.22554640485014893	-0.10702201189953883	0.4804461664906028	-0.17154461406106766	0.0645582613272621	-0.0073412054659333925	-0.4034254054757863	0.1164802112531774	-0.3959352134720545	0.0116965824883416	-0.36810237080037	-0.07473586935125369	0.02662363857397386
254	Lvanbe	0.2032085705974496	0.38702708758493365	-0.02633730470583233	0.23730562802358363	-0.08668281562303512	0.4887833661788886	-0.13504795484520002	0.056851584338084224	-0.020741490657387576	-0.41899701394017813	0.10868577827372868	-0.40104104242907745	-0.0010792798379097857	-0.38153719131191144	-0.04200550320181356	0.031607581555676924
255	Lvanbe	0.2186406738283732	0.31934693514673185	-0.04851899069281432	0.24190507900866992	-0.04843377802578175	0.48749143852242777	-0.1998732163128541	0.080965884648645	0.009211925197849136	-0.40174031200282384	0.15586553604133208	-0.41816349581355305	0.030951088016452202	-0.3780823760198073	-0.11784323805255653	0.06827684650971003
256	Lvanbe	0.2593616321911435	0.305732251038175	-0.04125186493340004	0.26942280943914243	-0.08123781498676066	0.4776688785280795	-0.1929263856978604	0.07195793859098637	-0.02203558844543123	-0.41096750563614365	0.17436637547205278	-0.35357031469503786	0.022423416681907837	-0.3969623352802395	-0.11869977028165178	0.036718278015038165

## Sheet: Dorsal Raw coordinates
Id	species	RawCoord1	RawCoord2	RawCoord3	RawCoord4	RawCoord5	RawCoord6	RawCoord7	RawCoord8	RawCoord9	RawCoord10	RawCoord11	RawCoord12	RawCoord13	RawCoord14	RawCoord15	RawCoord16
0	Lacumi	19.1022	33.3351	6.74194	25.6568	5.15009	32.586	3.65188	19.9449	10.862	0.280914	17.323	2.43459	12.5475	2.06004	8.6147	20.0385
1	Lacumi	13.6711	34.8333	5.24373	24.4395	2.24731	29.1214	2.62186	17.323	14.6075	0.187276	20.6004	3.37097	14.3266	2.15367	8.05287	19.3831
2	Lacumi	13.7648	34.7397	4.6819	26.3123	0.93638	31.6496	1.77912	16.1057	12.2666	0.374552	17.4167	2.7155	13.5775	1.59185	6.74194	17.6976
3	Lacumi	13.0157	32.0242	4.12007	28.0914	2.06004	33.3351	0.749104	20.0385	13.7648	0.280914	20.3194	4.40099	15.4503	1.68548	3.37097	19.664
4	Lacumi	15.7312	34.927	4.02643	26.5932	2.43459	33.9906	1.03002	19.9449	7.58468	0	13.4839	2.90278	7.3974	1.40457	3.55824	19.4767
5	Lacumi	15.263	36.2379	4.49462	27.7168	2.06004	33.3351	1.77912	20.2258	10.4875	0.561828	16.0121	2.80914	10.4875	1.59185	4.86918	19.7576
6	Lacumi	13.8584	32.7733	3.83916	25.2823	2.24731	32.2115	2.43459	15.7312	12.8284	0.187276	18.9149	5.99283	14.4203	2.34095	5.15009	17.0421
7	Lacumi	15.263	32.4924	4.12007	27.9978	3.18369	33.3351	1.21729	20.7876	6.6483	0	12.922	2.7155	5.89919	1.77912	4.21371	19.5703
8	Lacumi	12.7348	35.5824	2.99642	25.6568	1.03002	29.8705	2.15367	17.4167	12.7348	0.093638	18.4467	4.40099	13.7648	2.34095	5.71192	19.8513
9	Lacumi	11.5175	33.897	4.30735	27.4359	1.9664	32.2115	1.12366	21.9113	9.17652	0.374552	14.0457	1.59185	10.1129	1.77912	4.12007	21.8177
10	Lacumi	13.9521	35.5824	4.02643	24.9077	1.21729	30.2451	2.24731	19.0085	10.1129	0.374552	15.3566	1.12366	10.862	1.49821	5.99283	19.664
11	Lacumi	12.8284	35.5824	3.83916	27.6232	2.43459	32.586	1.03002	22.0986	12.4539	0	16.7612	2.62186	12.2666	1.40457	5.15009	21.9113
12	Lacumi	9.45744	32.8669	4.21371	25.8441	1.40457	30.6196	1.77912	17.4167	11.9857	0.187276	16.8548	4.12007	11.892	1.87276	4.77554	18.2594
13	Lacumi	15.6375	35.5824	5.24373	27.2487	3.37097	31.1815	1.49821	19.1022	8.52106	0.374552	15.5439	2.62186	9.64471	1.59185	6.27375	20.694
15	Lacumi	8.24014	38.3916	3.09005	27.2487	1.87276	32.2115	1.59185	18.9149	7.95923	0.46819	13.5775	2.24731	9.08289	1.87276	5.89919	21.3495
16	Lacumi	12.5475	35.3015	4.40099	25.095	1.49821	30.8069	2.43459	17.8849	11.9857	0.46819	17.5103	2.34095	12.8284	1.9664	7.11649	18.2594
19	Lcepha	25.8441	41.4816	10.6747	33.3351	8.14651	42.8862	4.30735	22.0049	13.8584	0.187276	20.6004	2.24731	16.0121	1.77912	12.922	24.7204
20	Lcepha	20.694	40.5453	8.14651	36.0506	5.89919	41.7625	1.40457	23.8777	7.77195	0.280914	18.634	3.9328	11.5175	1.9664	4.02643	19.9449
21	Lcepha	14.7948	41.4816	5.99283	32.586	1.31093	42.2307	2.34095	18.9149	12.4539	0	19.2894	3.9328	13.5775	2.43459	5.71192	18.8212
22	Lcepha	15.8248	41.0134	5.33737	30.4323	0.842742	37.1743	3.46461	18.2594	13.3902	0.187276	23.0349	4.6819	13.203	2.15367	6.36738	18.353
23	Lcepha	16.9485	41.2007	5.80556	30.4323	3.46461	39.9834	1.40457	17.6976	12.5475	0.187276	21.1622	3.74552	14.7012	1.31093	5.15009	17.5103
24	Lcepha	17.9785	41.388	5.80556	31.3687	1.87276	39.6089	1.21729	20.694	12.7348	0.187276	20.0385	3.55824	12.4539	1.12366	4.6819	20.2258
26	Lcepha	14.6075	41.2007	4.49462	30.2451	1.77912	41.1071	2.24731	20.9749	9.17652	0.187276	16.8548	5.89919	10.0193	2.24731	5.33737	21.2558
27	Lcepha	15.6375	42.0435	4.6819	32.6797	1.31093	40.8262	1.40457	23.5968	9.08289	0.280914	15.6375	3.09005	8.98925	1.59185	5.61828	23.4095
28	Lcepha	16.1994	44.8526	4.12007	31.6496	1.68548	38.8598	2.62186	20.5067	12.1729	0	19.8513	2.43459	12.922	2.15367	5.80556	21.5367
29	Lcepha	18.4467	41.6689	4.02643	31.1815	1.21729	40.7325	1.68548	19.1022	15.7312	0.280914	22.5668	3.9328	14.9821	1.49821	5.52464	18.9149
30	Lcepha	12.7348	39.7025	4.86918	29.5896	0.93638	37.0806	2.15367	18.353	13.4839	0.280914	18.4467	5.80556	13.0157	1.87276	4.86918	17.7912
31	Lcepha	17.9785	38.9534	5.52464	32.8669	3.37097	40.7325	1.9664	22.6604	8.70833	0.280914	16.8548	2.52823	9.27016	2.80914	3.55824	19.1958
32	Lcepha	16.3866	40.2643	5.15009	31.8369	2.06004	39.2343	1.03002	19.1958	8.14651	0.187276	15.3566	1.87276	8.6147	1.68548	3.65188	20.8813
33	Lcepha	14.9821	41.4816	5.80556	30.4323	4.02643	37.2679	0.749104	19.9449	9.83199	0.280914	16.3866	3.55824	11.892	1.40457	3.74552	19.0085
34	Lcepha	15.9185	40.9198	5.15009	30.9942	1.87276	39.9834	0	18.9149	7.21013	0.280914	15.4503	2.62186	7.86559	1.87276	4.21371	18.4467
35	Lcepha	14.7012	39.8898	4.86918	29.0278	2.7155	38.8598	1.12366	20.3194	7.49104	0	15.1694	3.9328	7.58468	1.87276	4.96281	19.1022
36	Lcepha	13.7648	42.0435	4.02643	31.4624	1.59185	39.4216	1.21729	15.0757	8.05287	0.093638	13.6711	3.46461	8.89561	2.06004	2.90278	17.9785
37	Lcepha	13.2966	41.6689	4.49462	30.7133	1.40457	38.7661	1.12366	23.6904	8.98925	0.093638	17.5103	5.52464	10.862	2.24731	5.99283	22.3795
39	Lchaba	18.4467	36.8934	8.33378	25.7505	1.77912	33.897	3.83916	15.263	14.7948	0.093638	20.9749	3.83916	15.263	1.68548	10.3002	16.6676
40	Lchaba	20.4131	36.1443	7.30376	25.2823	1.77912	32.586	3.65188	15.263	10.9556	0.46819	19.8513	3.37097	14.1393	1.21729	6.74194	15.6375
41	Lchaba	17.9785	36.2379	7.77195	26.125	3.09005	36.8934	4.02643	16.8548	11.892	0.187276	18.0721	3.18369	12.1729	2.06004	10.6747	18.5403
42	Lchaba	22.2858	35.6761	8.52106	28.466	1.87276	39.1407	2.52823	17.9785	10.7684	0.093638	19.1958	3.65188	11.1429	1.49821	7.3974	17.6976
43	Lchaba	22.754	37.9234	7.58468	28.185	3.37097	38.2043	2.7155	18.0721	14.4203	0.561828	21.0685	3.46461	14.233	1.77912	7.02285	17.6976
44	Lchaba	18.7276	38.2043	7.3974	27.9041	0.655466	36.7997	3.37097	16.7612	9.83199	0.187276	20.3194	4.6819	11.7048	1.9664	7.21013	17.8849
45	Lchaba	19.3831	39.9834	6.6483	30.6196	2.06004	37.1743	1.9664	18.634	11.9857	0.187276	17.6976	4.30735	11.892	1.87276	7.77195	19.664
46	Lchaba	22.0049	36.6125	7.30376	28.7469	2.24731	38.2043	1.9664	18.5403	8.89561	0.280914	17.9785	2.90278	9.27016	2.43459	8.6147	18.5403
47	Lchaba	19.1022	39.4216	8.24014	32.9606	1.49821	39.328	2.06004	20.6004	10.862	0	18.8212	5.431	11.2366	2.43459	9.83199	22.0049
48	Lchaba	17.6976	35.6761	6.55466	28.2787	3.83916	37.7361	0.842742	15.7312	9.73835	0.280914	22.0986	10.1129	10.2065	3.09005	6.92921	19.664
49	Lchaba	18.634	39.1407	8.52106	28.3723	1.49821	33.3351	4.86918	15.0757	14.4203	0.187276	21.2558	4.21371	14.8884	2.43459	10.9556	19.0085
50	Lchaba	23.0349	38.4852	12.5475	28.466	6.6483	35.957	7.67832	16.9485	17.8849	1.49821	26.4059	6.83557	17.2294	3.65188	12.7348	19.3831
52	Lchaba	20.694	34.6461	7.67832	27.2487	2.52823	37.1743	1.59185	17.4167	10.3002	0.374552	18.4467	1.49821	11.2366	1.59185	9.27016	18.5403
53	Lchaba	18.7276	35.4888	9.08289	25.1886	1.9664	37.2679	5.71192	15.263	17.2294	0.187276	24.4395	3.27733	18.7276	1.9664	13.0157	17.0421
54	Lchaba	20.5067	38.3916	5.61828	28.3723	2.15367	37.0806	2.06004	16.9485	11.4238	0.561828	19.1958	3.46461	12.922	1.12366	10.2065	19.3831
55	Lchaba	18.7276	33.897	6.18011	23.0349	2.24731	37.8298	2.06004	16.1057	11.2366	0.280914	17.8849	4.02643	12.5475	1.40457	6.18011	17.6039
57	Lconfu	19.0085	45.6953	9.08289	36.2379	5.431	44.2908	5.52464	20.5067	14.7948	6.08647	26.8741	13.7648	14.0457	7.95923	13.7648	27.4359
58	Lconfu	19.1958	41.1071	7.86559	28.8405	1.40457	39.1407	3.65188	14.8884	15.7312	0.187276	27.9978	7.67832	16.1057	2.06004	11.9857	19.1958
59	Lconfu	17.2294	40.5453	5.61828	32.2115	3.09005	39.7961	0.749104	16.4803	7.77195	0.655466	17.9785	4.49462	8.52106	2.15367	5.61828	17.9785
60	Lconfu	21.8177	40.2643	9.17652	30.8069	7.3974	38.7661	1.31093	17.0421	11.4238	0.093638	22.6604	7.02285	12.1729	2.90278	7.49104	19.7576
61	Lconfu	16.7612	38.2979	6.74194	27.9041	2.7155	38.6725	2.62186	17.0421	12.5475	0.093638	21.8177	4.77554	12.5475	2.24731	8.52106	19.7576
62	Lconfu	11.4238	39.8898	5.24373	29.496	1.31093	35.1142	3.83916	15.6375	10.9556	0.374552	21.4431	7.21013	13.203	2.43459	9.45744	18.5403
63	Lconfu	18.353	38.8598	6.55466	31.7433	2.43459	37.1743	2.15367	15.9185	13.8584	0.093638	25.8441	5.52464	14.9821	1.9664	8.98925	18.9149
64	Lconfu	17.1358	39.6089	5.15009	30.6196	1.77912	37.0806	4.21371	13.2966	14.8884	0.561828	26.7805	7.49104	15.3566	2.43459	8.6147	15.9185
65	Lconfu	20.4131	39.5152	7.77195	30.6196	4.77554	37.4552	1.9664	15.4503	8.14651	0.374552	21.0685	4.30735	7.86559	2.52823	5.80556	16.9485
67	Lconfu	19.0085	35.957	5.24373	28.0914	2.62186	39.5152	0.93638	15.8248	11.5175	0.46819	22.0049	4.58826	10.6747	1.87276	5.61828	16.5739
68	Lconfu	17.0421	39.4216	5.71192	27.9978	3.09005	36.2379	2.34095	14.7948	8.33378	0.374552	20.6004	5.431	10.862	1.59185	8.52106	20.7876
69	Lconfu	14.9821	40.6389	5.05645	28.3723	1.77912	37.1743	2.7155	15.0757	12.3602	0.187276	21.724	4.86918	12.8284	2.80914	6.18011	17.6039
70	Lconfu	14.4203	41.2007	4.96281	28.5596	1.77912	36.1443	3.74552	14.9821	14.9821	0.655466	24.1586	8.6147	14.8884	1.59185	7.77195	17.1358
71	Lconfu	15.9185	41.7625	6.27375	30.9942	2.06004	36.8934	3.46461	14.7948	13.4839	0.374552	22.754	7.02285	14.0457	2.34095	8.42742	17.0421
72	Lconfu	21.1622	39.2343	8.52106	30.526	5.05645	38.7661	1.31093	14.3266	9.27016	0.187276	19.664	3.9328	7.3974	2.90278	10.9556	22.6604
73	Lconfu	15.7312	38.5789	6.83557	30.4323	4.02643	39.7961	1.12366	15.3566	7.58468	0	18.1658	4.49462	8.24014	2.7155	4.96281	15.7312
74	Lconfu	17.6039	42.2307	6.46102	30.6196	3.37097	38.4852	0.749104	15.9185	9.3638	0.374552	17.8849	5.80556	8.6147	2.34095	5.61828	19.3831
75	Lconfu	23.5968	39.8898	8.6147	31.9306	7.21013	41.0134	1.49821	19.9449	8.70833	0.280914	20.694	3.55824	8.6147	1.87276	10.2065	22.8477
76	Lhetero	18.5403	34.5524	10.3938	25.8441	8.52106	30.8069	7.49104	18.9149	15.263	0.280914	20.7876	2.43459	15.8248	1.21729	11.7048	20.3194
77	Lhetero	12.8284	33.9906	5.15009	25.8441	2.62186	31.2751	0.749104	21.6304	11.0493	0.187276	14.7948	3.74552	11.2366	2.06004	3.46461	17.4167
78	Lhetero	12.2666	32.3987	4.30735	24.2522	2.62186	29.5896	0.842742	20.3194	10.3938	0.280914	14.3266	3.65188	10.4875	2.34095	3.74552	17.4167
79	Lhetero	14.9821	33.8033	4.49462	25.6568	3.74552	31.7433	1.87276	22.0049	10.9556	0.280914	16.4803	4.6819	9.73835	2.43459	5.80556	20.4131
80	Lhetero	14.9821	34.4588	3.9328	26.6868	3.18369	30.8069	0.93638	20.3194	7.49104	1.49821	12.2666	0.93638	8.14651	2.52823	4.77554	20.5067
81	Lhetero	14.7948	33.9906	5.33737	28.0914	3.46461	31.6496	0.93638	19.5703	9.3638	0.187276	12.2666	2.34095	9.27016	1.21729	5.61828	21.4431
82	Lhetero	14.1393	36.2379	4.40099	26.7805	2.90278	30.9005	1.31093	18.8212	11.6111	0.093638	16.7612	3.65188	10.7684	1.9664	9.92563	25.0013
83	Lhetero	12.0793	32.8669	5.80556	26.9677	1.68548	30.4323	0.842742	19.1958	12.3602	0.093638	16.1994	1.87276	12.0793	1.59185	5.80556	20.7876
84	Lhetero	11.7048	34.5524	3.55824	23.5968	1.59185	30.9005	1.40457	18.1658	7.02285	0.46819	13.1093	2.80914	7.77195	1.59185	4.30735	18.0721
85	Lhetero	13.0157	35.1142	3.83916	23.7841	2.15367	29.8705	1.03002	17.2294	12.4539	0.187276	16.293	4.86918	12.0793	1.12366	4.96281	18.9149
86	Lhetero	15.0757	33.9906	5.05645	24.8141	3.37097	31.6496	1.49821	19.0085	6.08647	0.374552	12.3602	2.52823	8.33378	1.21729	4.58826	19.2894
87	Lhetero	15.4503	32.7733	4.6819	24.7204	4.02643	31.1815	1.40457	16.8548	8.42742	0.187276	13.5775	3.37097	8.42742	1.68548	4.96281	18.634
88	Lhetero	15.4503	30.9942	5.05645	25.0013	4.58826	32.3051	1.40457	19.7576	7.30376	0.374552	11.4238	2.15367	7.11649	1.31093	5.61828	18.9149
89	Lhetero	13.2966	33.3351	3.65188	24.3459	2.06004	31.3687	1.12366	19.8513	11.2366	0.374552	15.263	3.55824	10.7684	1.31093	4.86918	19.664
90	Lhetero	11.892	33.3351	5.431	23.5968	1.9664	29.8705	1.40457	17.7912	13.0157	0.374552	18.4467	3.46461	13.4839	1.21729	5.80556	19.1022
91	Lhetero	11.1429	33.9906	4.21371	24.9077	0.842742	29.2151	1.12366	18.1658	14.1393	0.374552	17.8849	4.40099	14.233	1.40457	7.11649	21.0685
92	Limit	12.6411	35.957	5.61828	27.5296	3.09005	37.8298	2.62186	21.5367	12.4539	0	16.4803	1.77912	11.9857	1.68548	7.21013	22.2858
93	Limit	15.6375	37.1743	5.431	26.125	2.34095	31.6496	1.77912	19.0085	12.2666	0.374552	18.353	2.43459	11.7984	1.40457	5.24373	21.5367
94	Limit	17.6976	36.4252	5.80556	27.9041	3.27733	34.1779	1.59185	21.4431	9.45744	0.280914	15.4503	1.40457	8.42742	1.87276	2.62186	18.2594
95	Limit	12.4539	36.7061	5.05645	28.2787	2.34095	36.6125	1.31093	20.7876	12.7348	0	18.9149	2.80914	13.1093	1.49821	7.86559	24.4395
96	Limit	17.4167	34.7397	4.12007	26.4996	4.21371	34.0842	0.93638	20.7876	8.89561	0.374552	14.9821	1.9664	10.0193	1.49821	4.96281	22.3795
97	Limit	14.4203	36.2379	4.49462	25.3759	2.06004	30.3387	2.90278	15.8248	14.7012	0.374552	19.7576	3.46461	14.6075	1.77912	7.02285	17.5103
98	Limit	12.7348	37.3616	4.86918	30.526	2.52823	37.2679	0.93638	20.5067	7.3974	0.655466	10.9556	0.749104	8.52106	1.31093	7.21013	23.6904
99	Limit	15.3566	36.4252	4.40099	25.4695	1.68548	31.2751	1.12366	17.7912	14.1393	0.187276	20.4131	4.12007	16.0121	1.21729	6.83557	20.2258
100	Limit	14.0457	38.017	4.21371	24.6268	1.21729	32.1178	2.7155	14.3266	12.922	0.374552	17.6039	4.58826	13.8584	2.15367	7.58468	19.3831
101	Limit	19.7576	34.6461	6.92921	26.4996	6.6483	35.5824	1.21729	18.7276	6.83557	0.749104	11.4238	1.03002	7.21013	1.87276	4.6819	19.7576
102	Limit	16.5739	36.5188	5.24373	29.0278	5.15009	36.987	1.59185	21.724	8.52106	0.280914	13.1093	1.59185	7.86559	1.59185	4.86918	21.4431
103	Limit	13.203	36.7061	5.15009	28.6532	1.77912	36.0506	0.93638	18.634	11.0493	0.280914	16.8548	3.9328	10.5811	2.06004	5.89919	21.1622
104	Limit	13.9521	37.8298	3.65188	28.2787	0.93638	34.4588	1.87276	19.0085	10.3002	0.093638	14.7012	5.24373	10.9556	1.87276	3.65188	18.7276
105	Limit	12.7348	38.5789	4.12007	24.9077	0.93638	32.586	2.34095	14.3266	11.7984	0.280914	16.1057	4.40099	12.922	2.06004	6.46102	19.3831
106	Limit	16.5739	36.4252	5.61828	29.2151	4.86918	37.1743	1.49821	21.5367	8.70833	0.280914	13.0157	1.68548	7.67832	1.87276	5.15009	21.724
107	Limit	13.4839	32.2115	4.40099	25.095	0.842742	31.4624	1.87276	18.353	14.0457	0.187276	20.9749	2.52823	15.1694	1.49821	4.86918	19.5703
108	Limit	16.7612	37.8298	5.33737	28.2787	2.34095	34.3651	0.561828	19.3831	8.05287	0.093638	13.3902	2.15367	8.24014	1.87276	8.80197	22.8477
109	Limit	14.7948	37.5488	4.86918	27.8105	3.83916	36.4252	1.31093	25.3759	6.55466	0.842742	12.3602	1.21729	7.67832	2.34095	5.431	24.3459
110	Limit	13.9521	38.3916	4.49462	27.9978	1.59185	34.8333	1.21729	19.3831	10.0193	0.187276	16.9485	3.27733	11.0493	1.77912	4.21371	18.9149
112	Lllewe	18.634	49.5345	6.74194	30.2451	1.59185	39.328	4.58826	15.3566	15.3566	0.187276	23.8777	6.18011	17.2294	1.87276	8.14651	18.7276
113	Lllewe	21.6304	45.4144	5.89919	31.0878	2.43459	43.5417	2.24731	20.4131	12.6411	0.280914	20.7876	2.7155	12.922	2.24731	11.7048	25.7505
114	Lllewe	21.1622	45.3208	6.27375	28.7469	2.24731	37.7361	3.18369	16.4803	16.1994	0.093638	24.6268	3.9328	17.1358	1.12366	11.3302	22.0049
115	Lllewe	18.4467	45.0399	5.71192	34.8333	3.37097	47.1936	1.68548	22.8477	9.08289	0.187276	14.5139	0.93638	7.67832	3.09005	6.08647	24.8141
116	Lllewe	16.1057	45.4144	4.86918	31.7433	1.87276	42.418	0.749104	19.1958	8.33378	0.280914	15.6375	3.83916	9.27016	2.06004	6.83557	23.3159
117	Lllewe	20.9749	45.8826	5.80556	29.6832	2.06004	38.6725	1.31093	17.1358	12.3602	0.374552	22.0986	6.6483	12.4539	2.15367	6.74194	19.3831
118	Lllewe	19.2894	43.7289	6.46102	31.7433	1.59185	41.7625	2.52823	19.4767	14.6075	0.093638	22.1922	3.37097	14.7012	1.9664	8.52106	22.0049
119	Lllewe	17.7912	40.0771	5.33737	30.7133	2.15367	39.7025	0.561828	19.8513	8.24014	1.12366	15.1694	1.03002	10.3002	2.06004	4.02643	20.0385
120	Lllewe	25.2823	39.047	8.70833	31.1815	6.74194	40.9198	1.59185	20.8813	8.89561	0.093638	16.5739	2.43459	7.95923	3.09005	5.71192	20.1322
121	Lllewe	19.2894	46.0699	4.77554	31.2751	2.99642	40.5453	1.03002	17.8849	10.862	0.280914	18.2594	2.99642	10.6747	2.62186	8.14651	23.2222
122	Lllewe	14.7012	40.4516	5.99283	32.1178	2.90278	43.3544	1.21729	17.9785	6.6483	0.093638	14.6075	2.15367	7.58468	2.15367	6.36738	20.1322
123	Lllewe	25.2823	45.5081	8.05287	31.3687	6.18011	41.388	1.21729	19.0085	8.14651	0.093638	16.1994	3.74552	7.95923	1.68548	11.9857	26.125
124	Lllewe	18.4467	44.759	5.52464	27.9978	2.24731	37.0806	1.31093	15.5439	15.1694	0.46819	22.6604	6.46102	13.9521	1.40457	10.1129	23.0349
125	Lllewe	20.2258	45.5081	6.55466	34.1779	4.30735	41.388	1.03002	20.0385	12.1729	0.093638	21.1622	4.12007	13.0157	2.15367	9.27016	24.5332
126	Lllewe	19.4767	46.1635	6.08647	33.1479	1.77912	40.7325	1.31093	18.634	12.922	0	22.0049	4.12007	16.1994	2.24731	5.61828	20.7876
127	Lllewe	14.7012	48.9727	6.08647	32.4924	2.80914	42.0435	1.49821	17.6976	9.27016	0.280914	17.9785	6.27375	11.2366	1.87276	7.77195	24.065
128	Lllewe	20.9749	43.3544	7.11649	30.0578	3.46461	41.1071	1.49821	19.2894	16.1057	0.187276	24.3459	4.49462	15.7312	1.59185	8.89561	21.2558
129	Lllewe	24.5332	45.6017	7.21013	33.2415	3.37097	42.9798	1.9664	20.694	11.9857	0.187276	20.6004	2.90278	11.3302	1.21729	8.70833	23.5031
130	Lllewe	20.2258	46.819	7.49104	33.2415	3.37097	43.2608	1.31093	20.4131	10.0193	0.46819	18.8212	3.74552	12.2666	1.59185	7.86559	22.5668
131	Lmacro	23.4095	37.1743	11.9857	25.8441	8.98925	34.1779	10.0193	17.2294	18.1658	0.187276	24.3459	1.40457	18.353	2.06004	14.0457	17.8849
132	Lmacro	16.5739	36.8934	6.6483	27.155	4.02643	34.0842	1.40457	19.1022	12.3602	0.374552	18.5403	1.40457	13.9521	1.59185	6.92921	19.7576
133	Lmacro	14.3266	35.0206	6.36738	27.6232	3.83916	37.7361	1.31093	19.9449	7.30376	0.187276	11.5175	2.62186	8.05287	1.49821	7.58468	22.3795
134	Lmacro	15.1694	36.7997	5.99283	27.155	1.77912	36.2379	3.65188	17.4167	12.1729	0.561828	19.7576	2.62186	14.233	1.77912	8.14651	18.4467
135	Lmacro	21.9113	35.0206	7.02285	27.9041	5.61828	34.6461	2.06004	21.3495	8.98925	0.280914	15.3566	1.68548	9.55108	1.77912	4.21371	19.2894
136	Lmacro	18.9149	35.0206	6.83557	24.3459	2.62186	33.9906	1.87276	17.7912	12.3602	0.561828	21.4431	4.12007	14.233	1.77912	6.74194	17.1358
137	Lmacro	19.9449	33.616	5.89919	24.2522	4.12007	33.897	1.68548	17.323	8.52106	0	14.4203	3.55824	8.05287	2.06004	8.14651	17.7912
139	Lmacro	15.7312	36.0506	4.96281	26.4996	4.49462	34.1779	0.561828	20.1322	8.80197	0.46819	14.8884	1.77912	8.70833	1.59185	5.431	20.694
140	Lmacro	14.7948	37.7361	4.77554	27.0614	1.03002	32.3987	2.06004	17.323	15.7312	0.561828	20.6004	2.52823	16.0121	1.03002	4.49462	16.3866
141	Lmacro	16.4803	33.897	5.33737	27.155	1.87276	35.5824	2.24731	14.7012	6.83557	1.03002	14.6075	2.62186	8.33378	2.24731	6.18011	16.1994
142	Lmacro	15.3566	37.2679	5.15009	28.185	1.59185	33.897	1.49821	18.4467	13.7648	0.093638	18.5403	3.55824	13.2966	1.12366	7.21013	20.9749
144	Lmacro	14.3266	35.957	4.30735	25.0013	0.842742	33.2415	2.06004	17.4167	17.5103	0.280914	20.8813	4.02643	17.5103	1.49821	7.95923	19.1958
145	Lmacro	13.4839	36.7997	4.6819	25.0013	0.749104	32.2115	2.7155	16.6676	16.293	0.561828	21.5367	3.46461	16.8548	1.59185	7.95923	18.8212
146	Lmacro	15.7312	36.2379	4.77554	25.2823	3.27733	34.0842	2.06004	20.8813	13.0157	0.374552	19.664	2.90278	15.6375	0.93638	5.89919	18.1658
147	Lmedi	23.4095	38.6725	8.80197	28.466	3.65188	36.5188	4.86918	16.9485	15.4503	0	24.5332	3.46461	16.8548	2.06004	8.80197	17.1358
148	Lmedi	19.9449	36.5188	7.30376	28.185	1.77912	37.8298	2.7155	18.2594	13.5775	0.280914	22.5668	3.74552	14.0457	2.34095	11.9857	21.9113
149	Lmedi	19.664	40.358	8.05287	26.7805	1.77912	35.2079	6.36738	13.3902	16.9485	0	24.6268	4.30735	18.0721	2.34095	12.6411	22.1922
150	Lmedi	17.8849	39.4216	7.11649	26.7805	1.59185	37.1743	3.46461	16.5739	14.233	0.374552	21.2558	4.58826	14.3266	1.87276	9.17652	19.3831
151	Lmedi	19.2894	37.5488	7.02285	27.9978	1.77912	38.8598	3.55824	18.4467	13.8584	0.280914	21.8177	3.65188	15.0757	1.9664	7.86559	18.353
153	Lmedi	18.4467	36.987	8.98925	27.9041	1.9664	41.7625	3.55824	18.634	14.7948	0.374552	20.9749	4.49462	15.6375	2.34095	7.30376	17.9785
154	Lmedi	18.4467	36.0506	8.24014	27.5296	1.03002	38.2979	4.86918	17.6039	16.6676	0.280914	24.065	4.6819	16.1994	1.68548	9.08289	18.5403
155	Lmedi	18.353	41.1071	6.36738	30.1514	1.87276	37.6425	1.9664	17.4167	9.45744	0.187276	16.9485	2.7155	8.98925	1.87276	8.42742	20.1322
156	Lmedi	22.1922	39.5152	8.14651	27.5296	2.34095	36.0506	4.58826	16.293	14.7012	0.46819	23.2222	3.9328	17.0421	1.87276	10.7684	19.1022
157	Lmedi	20.7876	38.2043	6.6483	29.0278	1.12366	37.5488	3.27733	18.0721	15.0757	0.280914	21.9113	4.02643	14.0457	1.9664	6.27375	18.4467
158	Lmedi	22.6604	37.9234	8.6147	27.8105	3.37097	40.1707	3.37097	19.8513	14.233	0.093638	20.4131	4.77554	14.3266	2.52823	11.3302	19.2894
159	Lmedi	19.9449	36.8934	7.11649	28.0914	2.24731	40.4516	3.27733	19.0085	10.6747	0	19.1022	2.99642	12.1729	1.12366	8.89561	20.694
160	Lmedi	18.634	34.4588	7.3974	25.6568	3.27733	39.6089	3.37097	14.7012	13.203	0.093638	20.5067	4.21371	13.9521	2.15367	7.30376	17.6976
161	Lmedi	20.6004	37.8298	6.74194	27.155	1.68548	37.5488	4.86918	15.9185	16.1057	0.280914	23.2222	3.9328	16.7612	1.9664	8.80197	17.5103
162	Lmedi	17.2294	37.5488	6.36738	26.125	2.52823	35.8634	1.31093	19.664	9.83199	0.46819	17.2294	2.62186	12.0793	1.49821	8.42742	21.6304
163	Lmedi	21.0685	38.2979	6.18011	27.9041	1.87276	36.5188	2.24731	15.9185	11.2366	0.374552	17.6976	3.9328	11.3302	1.59185	6.83557	17.4167
164	Lmedi	18.8212	38.4852	5.52464	30.4323	2.62186	38.2043	1.68548	18.2594	12.8284	0.280914	20.6004	3.9328	13.4839	2.43459	8.52106	21.4431
165	Lmedi	20.7876	37.8298	10.6747	24.8141	0.93638	36.3315	8.14651	14.5139	20.4131	0.187276	28.0914	5.80556	20.9749	1.31093	12.922	16.3866
166	Lmedi	20.3194	37.1743	8.05287	29.0278	1.21729	36.4252	2.62186	17.4167	11.4238	0.374552	20.9749	2.52823	12.1729	2.62186	6.92921	17.4167
168	Lmin	24.4395	43.3544	8.6147	38.017	6.6483	45.5081	1.9664	21.1622	10.6747	0.655466	19.0085	1.31093	11.4238	1.59185	8.80197	27.2487
169	Lmin	21.0685	47.2872	4.96281	34.5524	3.55824	42.418	1.49821	25.095	11.2366	0.374552	17.323	4.86918	11.7048	1.77912	7.67832	25.4695
171	Lmin	21.724	44.5717	6.36738	35.7697	3.65188	41.8562	1.59185	23.5031	16.1057	0.187276	20.8813	3.09005	15.6375	1.21729	5.52464	23.3159
172	Lmin	20.4131	46.7254	7.11649	35.5824	5.71192	42.2307	1.49821	25.4695	10.2065	0.93638	22.0049	0.561828	13.9521	2.15367	6.08647	23.8777
173	Lmin	20.1322	47.2872	7.86559	29.4023	1.31093	38.017	7.11649	16.4803	24.3459	0.093638	28.7469	4.86918	21.5367	1.59185	10.3938	14.1393
174	Lmin	19.9449	43.2608	7.77195	32.8669	3.55824	41.8562	1.49821	23.2222	12.1729	0.280914	17.7912	0.842742	12.1729	2.52823	4.58826	21.4431
175	Lmin	19.9449	45.0399	7.02285	34.4588	5.05645	41.5753	2.24731	27.4359	10.9556	0.374552	19.0085	3.83916	10.2065	2.62186	8.80197	25.4695
176	Lmin	23.3159	41.0134	8.80197	35.7697	4.77554	43.2608	1.21729	26.9677	6.36738	1.21729	14.3266	1.87276	7.58468	2.15367	7.3974	26.9677
177	Lmin	17.0421	45.8826	5.99283	34.0842	1.03002	39.6089	2.62186	22.6604	19.7576	0.187276	27.0614	5.52464	21.6304	1.9664	7.49104	21.3495
178	Lmin	13.7648	37.5488	3.9328	27.6232	1.40457	33.0542	1.21729	19.0085	10.1129	0.187276	16.7612	2.7155	11.3302	2.24731	4.40099	19.3831
179	Lmin	18.8212	43.6353	4.77554	33.897	3.83916	41.2944	2.06004	26.0314	7.86559	1.21729	15.1694	0.187276	9.45744	1.77912	5.431	26.0314
180	Lmin	24.3459	46.4444	6.36738	34.3651	5.52464	41.6689	1.68548	25.6568	8.14651	0.093638	16.1057	3.37097	9.45744	2.90278	5.24373	25.9377
181	Lmin	22.4731	44.6653	8.05287	36.0506	4.12007	41.1071	2.7155	25.5632	15.9185	0.374552	22.6604	2.24731	14.7948	2.34095	10.2065	27.8105
182	Lmin	21.4431	43.6353	7.02285	33.3351	3.09005	41.388	1.59185	25.1886	7.21013	0.187276	16.4803	4.40099	9.64471	1.68548	7.21013	24.6268
183	Lmin	18.7276	44.2908	8.14651	30.0578	1.68548	37.5488	4.86918	18.7276	17.8849	0.374552	22.5668	5.15009	17.5103	1.77912	9.73835	19.9449
184	Lmin	19.2894	41.1071	6.6483	33.4288	4.30735	39.7025	1.68548	23.8777	10.3938	0.093638	16.7612	2.43459	11.1429	1.68548	4.58826	22.0986
186	Lpilen	15.4503	44.0099	5.99283	31.3687	1.49821	40.1707	2.52823	18.1658	11.4238	0.187276	18.353	3.74552	10.9556	1.9664	5.71192	20.5067
187	Lpilen	21.4431	41.7625	5.52464	29.496	2.80914	38.3916	1.59185	17.7912	13.1093	0.187276	22.2858	4.02643	13.203	1.40457	4.96281	18.4467
188	Lpilen	20.2258	43.3544	6.83557	29.2151	3.46461	38.8598	1.40457	17.6976	11.6111	0.280914	19.5703	3.18369	12.0793	1.40457	7.77195	19.7576
189	Lpilen	20.5067	42.7926	6.55466	29.1214	4.6819	37.5488	0.842742	17.323	8.89561	0.280914	18.2594	2.7155	10.0193	1.31093	5.61828	17.8849
190	Lpilen	14.9821	43.448	4.86918	29.0278	1.40457	41.2007	1.31093	19.1958	8.05287	0.374552	13.3902	2.34095	8.24014	2.34095	5.431	20.694
191	Lpilen	19.3831	42.3244	7.02285	30.8069	1.87276	41.6689	1.87276	18.9149	11.4238	0.374552	19.0085	2.7155	11.892	2.52823	7.11649	20.7876
192	Lpilen	15.263	43.2608	4.96281	33.2415	3.27733	41.0134	1.21729	20.3194	7.11649	0.187276	14.4203	3.18369	8.05287	1.49821	4.6819	22.0049
193	Lpilen	21.2558	42.9798	7.58468	31.9306	2.99642	40.358	1.31093	18.9149	13.2966	0.280914	22.0049	4.77554	13.3902	1.77912	7.49104	21.3495
194	Lpilen	13.9521	44.1971	4.58826	33.5224	2.7155	40.6389	0	18.9149	7.77195	0.374552	13.203	2.90278	7.86559	1.77912	4.49462	21.8177
195	Lpilen	17.0421	43.1671	5.15009	32.586	3.46461	42.3244	0.842742	21.2558	6.08647	0.374552	11.5175	1.49821	6.83557	1.77912	4.86918	23.5031
196	Lpilen	18.8212	44.478	5.80556	32.1178	4.40099	42.8862	0.561828	21.2558	7.77195	0	12.6411	2.52823	7.3974	2.34095	5.24373	22.1922
197	Lpilen	18.353	44.0099	5.61828	29.6832	1.21729	39.4216	1.40457	17.9785	11.6111	0.187276	20.8813	3.74552	12.2666	1.87276	6.36738	17.9785
198	Lpilen	18.634	41.1071	6.46102	29.0278	2.15367	38.2043	0.749104	17.2294	13.203	0.374552	19.664	4.58826	11.892	1.68548	4.77554	18.634
199	Lpilen	15.4503	43.0735	5.99283	28.185	1.59185	36.0506	3.46461	17.0421	14.8884	0.280914	21.5367	5.71192	15.3566	2.80914	7.95923	18.2594
200	Lpilen	17.9785	43.448	4.86918	30.6196	0.561828	40.9198	2.7155	19.1958	13.2966	0.280914	19.3831	1.9664	12.7348	1.77912	7.3974	21.6304
201	Lpilen	22.2858	44.5717	5.71192	31.1815	2.15367	40.358	1.03002	18.353	8.70833	0.280914	17.5103	0.93638	11.6111	0.655466	7.86559	21.724
202	Lpilen	23.8777	44.3844	8.05287	30.1514	3.46461	39.8898	1.87276	17.8849	12.3602	0	21.3495	3.65188	13.8584	1.31093	5.24373	18.5403
203	Lpilen	22.5668	42.6053	7.21013	29.8705	5.89919	40.9198	0.842742	19.9449	7.3974	0.280914	16.1057	3.27733	7.67832	1.31093	8.42742	22.2858
204	Lpilen	16.8548	41.7625	5.71192	29.4023	1.03002	38.6725	2.90278	18.5403	13.2966	0	21.3495	3.9328	13.8584	1.68548	7.95923	19.4767
205	Lpilen	14.1393	43.0735	4.6819	29.0278	1.31093	37.7361	1.59185	17.6976	10.7684	0.374552	17.0421	4.21371	11.3302	2.52823	6.08647	20.2258
206	Lszida	14.1393	38.6725	6.6483	32.7733	2.7155	41.2007	2.43459	19.7576	14.233	0.187276	23.8777	6.18011	12.8284	2.62186	4.86918	19.0085
207	Lszida	17.2294	37.2679	6.92921	29.4023	2.34095	40.5453	1.59185	17.4167	7.49104	0.374552	21.3495	5.61828	7.77195	1.9664	4.86918	16.1994
208	Lszida	14.7012	40.7325	4.77554	30.2451	2.52823	38.5789	2.06004	18.2594	15.6375	0.187276	24.7204	7.02285	13.4839	1.12366	5.431	17.323
209	Lszida	14.8884	39.2343	5.89919	31.556	1.03002	40.7325	1.21729	17.323	7.67832	0.46819	18.0721	2.7155	9.08289	1.77912	4.12007	15.9185
210	Lszida	19.1022	40.2643	5.61828	30.7133	3.83916	40.7325	2.06004	18.0721	10.5811	0.187276	24.065	3.65188	11.1429	2.06004	7.95923	20.0385
212	Lszida	15.9185	41.7625	7.95923	35.1142	5.52464	39.2343	1.21729	20.0385	8.42742	0.280914	21.0685	4.30735	8.80197	2.06004	4.58826	19.9449
213	Lszida	13.9521	41.6689	6.46102	32.0242	1.87276	39.328	3.65188	19.8513	13.4839	0.187276	22.4731	7.49104	13.5775	2.24731	8.42742	21.8177
215	Lszida	13.7648	42.2307	6.55466	28.0914	1.21729	37.9234	2.80914	16.6676	13.6711	0.561828	22.1922	9.73835	11.3302	1.59185	8.05287	20.5067
216	Lszida	14.3266	42.5117	4.21371	30.4323	1.31093	36.7997	2.62186	15.5439	14.7948	0.374552	21.9113	12.5475	15.263	2.34095	7.58468	19.4767
217	Lszida	15.7312	38.2979	7.30376	33.616	5.431	40.7325	2.06004	19.2894	9.17652	0.655466	19.7576	4.77554	10.862	1.59185	4.49462	20.0385
218	Lszida	18.0721	38.5789	9.17652	24.7204	1.9664	38.9534	3.9328	16.8548	14.1393	0.280914	24.7204	4.30735	15.7312	1.21729	9.73835	18.634
219	Lszida	13.4839	40.7325	3.9328	33.7097	2.52823	39.7961	0.93638	20.0385	11.3302	0.374552	21.6304	6.83557	11.3302	1.40457	4.58826	19.664
220	Lszida	15.6375	40.1707	4.58826	28.2787	2.80914	38.2043	2.99642	16.1994	13.203	0.093638	24.5332	6.92921	14.6075	1.68548	6.92921	17.5103
221	Lszida	12.0793	39.7961	6.36738	32.3051	2.06004	40.4516	2.34095	22.3795	13.2966	0.093638	24.4395	6.6483	13.6711	2.34095	8.24014	20.2258
222	Lszida	14.6075	41.5753	5.61828	31.9306	4.49462	40.5453	1.59185	20.8813	7.67832	0.187276	18.9149	6.36738	8.05287	1.77912	5.61828	20.9749
223	Lszida	12.1729	36.4252	3.37097	27.0614	1.68548	30.7133	2.06004	13.1093	9.92563	0	18.8212	8.24014	10.7684	2.43459	5.05645	13.6711
224	Lszida	18.1658	41.1071	5.61828	34.6461	1.21729	40.6389	2.15367	20.0385	13.5775	0.093638	24.1586	9.55108	15.1694	1.87276	6.08647	22.0986
225	Lvanbe	17.6039	33.3351	7.95923	23.4095	5.80556	29.7769	3.83916	16.0121	11.0493	0.655466	16.1994	1.87276	10.0193	2.06004	7.86559	16.293
226	Lvanbe	14.0457	31.6496	5.61828	23.5968	1.12366	29.7769	2.62186	14.3266	11.7048	0.280914	19.0085	4.12007	12.0793	1.59185	6.83557	16.0121
228	Lvanbe	12.3602	27.6232	5.431	23.7841	1.77912	32.8669	1.40457	17.323	10.1129	0.46819	17.1358	2.52823	10.4875	1.87276	6.74194	17.8849
229	Lvanbe	13.3902	32.3987	5.71192	23.4095	3.37097	30.9005	1.40457	16.8548	6.74194	0.749104	16.1994	3.18369	8.42742	2.06004	5.24373	16.9485
230	Lvanbe	16.1994	32.1178	5.15009	22.754	2.7155	26.9677	1.9664	14.6075	10.6747	0.187276	18.9149	2.7155	11.6111	1.40457	6.55466	16.1994
231	Lvanbe	12.8284	33.616	3.9328	23.2222	0.842742	29.496	1.40457	14.5139	9.08289	0	17.6039	4.30735	11.1429	1.49821	3.9328	15.0757
232	Lvanbe	13.1093	31.8369	5.05645	22.6604	1.87276	29.1214	0.93638	13.1093	9.17652	0.187276	16.1057	3.9328	10.6747	1.31093	3.9328	14.3266
233	Lvanbe	13.8584	34.5524	5.61828	24.8141	1.49821	30.9005	2.06004	16.5739	12.3602	0.093638	16.4803	3.46461	12.1729	1.49821	4.96281	14.9821
235	Lvanbe	12.7348	31.1815	6.46102	24.4395	1.77912	30.526	4.49462	13.8584	17.6976	0.561828	21.8177	3.46461	17.2294	1.49821	7.3974	15.9185
236	Lvanbe	13.5775	32.2115	5.52464	23.4095	0.749104	29.6832	2.62186	14.0457	12.3602	0.46819	19.1022	3.83916	12.4539	1.77912	7.02285	16.1057
237	Lvanbe	14.3266	32.8669	4.96281	23.1286	0.655466	29.7769	2.90278	14.3266	13.7648	0.187276	19.3831	3.18369	12.3602	1.12366	6.08647	14.6075
238	Lvanbe	13.203	24.6268	6.55466	22.4731	3.46461	31.4624	0.93638	17.6976	8.14651	1.49821	15.6375	0.655466	9.3638	2.06004	5.71192	18.353
239	Lvanbe	11.7984	31.8369	4.6819	25.5632	1.77912	32.7733	0.93638	16.3866	8.80197	0.749104	17.0421	2.52823	10.7684	0.842742	5.33737	15.8248
240	Lvanbe	17.7912	31.1815	7.3974	23.1286	1.77912	30.4323	2.80914	17.1358	14.3266	0.093638	20.3194	3.09005	12.1729	0.842742	8.42742	18.2594
241	Lvanbe	14.9821	31.3687	6.27375	25.2823	2.43459	31.7433	2.15367	17.6039	11.3302	0.187276	17.7912	3.46461	11.0493	1.77912	6.92921	18.1658
242	Lvanbe	13.6711	30.3387	4.77554	23.8777	1.12366	30.526	1.68548	12.0793	13.8584	0.280914	19.7576	4.6819	12.6411	1.21729	4.58826	15.3566

## Sheet: Dorsal Procustes coordinates
	Id	species	ProcCoord1	ProcCoord2	ProcCoord3	ProcCoord4	ProcCoord5	ProcCoord6	ProcCoord7	ProcCoord8	ProcCoord9	ProcCoord10	ProcCoord11	ProcCoord12	ProcCoord13	ProcCoord14	ProcCoord15	ProcCoord16
	0	Lacumi	0.251333	0.400311	-0.0791094	0.227709	-0.106623	0.408096	-0.169504	0.0868644	-0.023087	-0.429228	0.146395	-0.386543	0.0231578	-0.387074	-0.0425627	0.0798639
	1	Lacumi	0.230021	0.427624	-0.0582016	0.237458	-0.09562	0.376605	-0.178152	0.0820248	-0.0166591	-0.432185	0.155682	-0.400234	-0.00817646	-0.381801	-0.0288933	0.0905088
	2	Lacumi	0.231815	0.415254	-0.0409507	0.26673	-0.0988095	0.419662	-0.174595	0.0369231	-0.0173785	-0.409989	0.122312	-0.384938	0.0219087	-0.388505	-0.0443017	0.044863
	3	Lacumi	0.193718	0.325306	-0.046812	0.286408	-0.0616026	0.427372	-0.181448	0.115431	-0.00567321	-0.440316	0.178494	-0.386471	0.0429153	-0.417813	-0.119591	0.0900829
	4	Lacumi	0.239982	0.42174	-0.0595174	0.230624	-0.0896225	0.415374	-0.142074	0.0699193	-0.00517	-0.430704	0.144325	-0.366473	-0.00794019	-0.395783	-0.079983	0.0553029
	5	Lacumi	0.233774	0.420745	-0.0548492	0.25205	-0.0943796	0.396115	-0.146125	0.0804718	-0.00338495	-0.422843	0.137716	-0.387442	0.000226851	-0.397958	-0.0729786	0.0588612
	6	Lacumi	0.238076	0.377457	-0.0696839	0.262316	-0.0589625	0.448766	-0.176008	0.0321842	-0.0292691	-0.436319	0.166964	-0.335566	0.0264543	-0.393925	-0.0975713	0.0450869
	7	Lacumi	0.219347	0.388784	-0.0657946	0.272637	-0.0901715	0.409816	-0.140375	0.087623	-0.00053011	-0.443603	0.160199	-0.374042	-0.0194119	-0.398198	-0.0632628	0.0569831
	8	Lacumi	0.240112	0.424731	-0.0722571	0.256507	-0.0885259	0.374876	-0.155721	0.0618414	-0.0290081	-0.44011	0.142965	-0.378551	0.0128925	-0.393282	-0.0504578	0.0939867
	9	Lacumi	0.169654	0.399161	-0.0373201	0.257611	-0.081016	0.388611	-0.137261	0.125169	-0.0036875	-0.444238	0.125611	-0.428295	0.0243706	-0.411656	-0.0603509	0.113636
	10	Lacumi	0.233294	0.451899	-0.0624615	0.227499	-0.109806	0.374647	-0.133777	0.0857224	-0.0167093	-0.415963	0.119095	-0.419044	0.00689941	-0.390843	-0.0365338	0.0860817
	11	Lacumi	0.193036	0.400805	-0.0612186	0.252286	-0.0720759	0.379715	-0.155837	0.130765	0.0112105	-0.449331	0.1287	-0.406942	0.0138705	-0.414835	-0.0576855	0.107538
	12	Lacumi	0.166144	0.41202	-0.0223663	0.269553	-0.0593542	0.414058	-0.147687	0.0703708	-0.0126737	-0.44829	0.142286	-0.383359	-0.00247132	-0.404324	-0.0638773	0.0699719
	13	Lacumi	0.229767	0.442571	-0.0514131	0.257229	-0.0894029	0.361534	-0.164919	0.0607863	-0.0319674	-0.426613	0.150032	-0.386415	-0.000978396	-0.398557	-0.0411188	0.0894646
	15	Lacumi	0.142861	0.495327	-0.0388489	0.246901	-0.0473702	0.376947	-0.115766	0.0479651	-0.0411316	-0.434331	0.106549	-0.415182	-0.00759971	-0.404769	0.00130619	0.0871411
	16	Lacumi	0.212441	0.442059	-0.0544396	0.240647	-0.090335	0.400981	-0.149146	0.0738637	-0.0224218	-0.418303	0.12673	-0.406531	0.00786602	-0.386468	-0.0306939	0.0537506
	19	Lcepha	0.246013	0.398847	-0.0598943	0.245412	-0.104695	0.436639	-0.192817	0.0239525	-0.0156841	-0.415068	0.119757	-0.377881	0.0278334	-0.384645	-0.0205138	0.0727432
	20	Lcepha	0.227653	0.394155	-0.029127	0.304547	-0.0733371	0.422504	-0.169198	0.0593028	-0.0456079	-0.421655	0.175545	-0.350604	0.0300396	-0.388375	-0.115968	-0.0198743
	21	Lcepha	0.197546	0.410753	-0.0178135	0.267173	-0.0722903	0.481125	-0.148182	0.00670389	-0.0221528	-0.417452	0.132458	-0.366367	0.0104672	-0.373061	-0.0800323	-0.00887453
	22	Lcepha	0.23824	0.425562	-0.0379203	0.263402	-0.0941104	0.428339	-0.143949	0.0209846	-0.0370798	-0.40917	0.187789	-0.368858	-0.0300915	-0.367334	-0.0828781	0.00707443
	23	Lcepha	0.231668	0.424348	-0.0408375	0.251172	-0.0489829	0.455719	-0.183748	0.0100033	-0.0297392	-0.39427	0.160809	-0.357586	0.0186155	-0.38018	-0.107785	-0.00920649
	24	Lcepha	0.244789	0.411042	-0.0373	0.248993	-0.0889643	0.43018	-0.167321	0.0475613	-0.0035593	-0.409184	0.156672	-0.36569	-0.00599659	-0.389129	-0.0983192	0.0262263
	26	Lcepha	0.203781	0.428786	-0.047294	0.223241	-0.0732996	0.465136	-0.123909	0.0300825	-0.0366696	-0.43856	0.145938	-0.338876	-0.0123668	-0.396758	-0.0561801	0.0269482
	27	Lcepha	0.2018	0.421858	-0.0425125	0.248564	-0.0969761	0.423449	-0.127506	0.0666041	-0.0119821	-0.42958	0.129079	-0.383673	-0.011361	-0.402253	-0.0405406	0.0550319
	28	Lcepha	0.232535	0.460366	-0.0595038	0.247076	-0.0791205	0.399897	-0.133941	0.0322216	-0.0262876	-0.412318	0.135694	-0.394532	-0.00288121	-0.37266	-0.0664946	0.0399499
	29	Lcepha	0.260874	0.390263	-0.0704245	0.25567	-0.0790553	0.455205	-0.17475	0.0319037	0.00715972	-0.402778	0.15817	-0.364741	-0.00133575	-0.3754	-0.100638	0.00987649
	30	Lcepha	0.209651	0.432286	-0.0222301	0.258356	-0.0635837	0.445071	-0.148092	0.0295431	-0.00818717	-0.431642	0.133078	-0.3409	-0.00882586	-0.394184	-0.09181	0.0014709
	31	Lcepha	0.224128	0.394683	-0.0480277	0.277083	-0.0858841	0.447362	-0.134952	0.0630141	-0.0141108	-0.421078	0.162066	-0.38148	0.000528841	-0.36793	-0.103747	-0.0116546
	32	Lcepha	0.22093	0.429554	-0.0313517	0.268145	-0.0852846	0.430373	-0.138998	0.00617669	-0.0177447	-0.409213	0.138255	-0.384704	-0.00540413	-0.378104	-0.0804019	0.0377721
	33	Lcepha	0.209356	0.465394	-0.0237345	0.252664	-0.0423767	0.407076	-0.164795	0.0395498	-0.0256846	-0.415206	0.126961	-0.363437	0.0221437	-0.396735	-0.101869	0.0106935
	34	Lcepha	0.220132	0.446211	-0.0249349	0.252738	-0.0800119	0.449022	-0.153851	0.00456119	-0.0305928	-0.403265	0.148288	-0.366742	-0.0140917	-0.370494	-0.0649381	-0.0120307
	35	Lcepha	0.201554	0.450976	-0.0375719	0.22575	-0.0685123	0.449093	-0.136758	0.037534	-0.0299285	-0.427702	0.148606	-0.353446	-0.0244713	-0.386061	-0.0529186	0.00385619
	36	Lcepha	0.216141	0.474016	-0.0236694	0.275227	-0.0536208	0.453071	-0.13083	-0.0651158	-0.0259028	-0.408087	0.105217	-0.351908	-0.00240585	-0.368479	-0.0849289	-0.00872561
	37	Lcepha	0.189259	0.435899	-0.0397852	0.230045	-0.0785588	0.414953	-0.137433	0.0892239	-0.0491219	-0.447282	0.153746	-0.360006	-0.00145787	-0.407337	-0.0366476	0.0445039
	39	Lchaba	0.270526	0.425926	-0.0266251	0.226927	-0.130734	0.452252	-0.190206	0.0107304	-0.0245557	-0.40235	0.139628	-0.351371	-0.00464401	-0.368312	-0.0333899	0.00619812
	40	Lchaba	0.31683	0.432877	-0.0405369	0.229672	-0.140469	0.427132	-0.169955	0.00634461	-0.0578455	-0.378408	0.165834	-0.346523	0.0202322	-0.373549	-0.0940894	0.00245384
	41	Lchaba	0.231272	0.420699	-0.0424471	0.213581	-0.119094	0.482654	-0.160451	0.0057598	-0.0265887	-0.414067	0.129454	-0.362586	-0.0139891	-0.370692	0.0018443	0.0246506
	42	Lchaba	0.291486	0.375126	-0.0265991	0.236073	-0.15601	0.483979	-0.176896	0.0121708	-0.0224873	-0.400612	0.170977	-0.335265	-0.0117396	-0.369864	-0.0687312	-0.00160744
	43	Lchaba	0.303319	0.39285	-0.0563903	0.229332	-0.115836	0.459993	-0.194279	0.0249563	0.0035725	-0.393258	0.157631	-0.351258	0.00360497	-0.366128	-0.101623	0.00351278
	44	Lchaba	0.271392	0.421913	-0.0209595	0.231128	-0.139696	0.455491	-0.151935	-0.00494295	-0.0658299	-0.402124	0.185777	-0.339063	-0.0175711	-0.368851	-0.0611775	0.00644771
	45	Lchaba	0.268272	0.429144	-0.0374444	0.262179	-0.118131	0.419061	-0.175063	0.0143788	-0.010819	-0.418198	0.126305	-0.345188	-0.00781964	-0.381125	-0.0453	0.0197494
	46	Lchaba	0.288814	0.402854	-0.0474757	0.237397	-0.152997	0.453841	-0.17559	0.0121868	-0.0341769	-0.404369	0.171884	-0.352617	-0.0239628	-0.356399	-0.0264952	0.00710557
	47	Lchaba	0.236623	0.392882	-0.0132037	0.278038	-0.142986	0.431565	-0.174994	0.0260781	-0.0329978	-0.438827	0.151374	-0.34066	-0.0192077	-0.387349	-0.00460779	0.0382739
	48	Lchaba	0.256016	0.376265	-0.0399986	0.239791	-0.0692322	0.475792	-0.223552	-0.0370114	-0.0700616	-0.444519	0.258935	-0.261702	-0.0481086	-0.380121	-0.0639991	0.0315053
	49	Lchaba	0.271958	0.446226	-0.0167611	0.259352	-0.146767	0.411264	-0.17323	-0.0200376	-0.0403582	-0.41065	0.136689	-0.357849	-0.0172904	-0.362644	-0.0142401	0.0343379
	50	Lchaba	0.27259	0.416257	-0.0209607	0.236751	-0.119555	0.440058	-0.191491	-0.0055301	-0.0327839	-0.415488	0.191292	-0.334913	-0.036953	-0.362419	-0.0621385	0.0252828
	52	Lchaba	0.269125	0.38234	-0.0422408	0.232986	-0.143933	0.469368	-0.198065	0.0166566	-0.0257861	-0.390273	0.163445	-0.377312	-0.0023148	-0.363712	-0.0202301	0.0299457
	53	Lchaba	0.23536	0.375543	-0.0454296	0.211908	-0.12188	0.523129	-0.185121	0.0150707	-0.0310666	-0.394118	0.148314	-0.373146	0.01324	-0.364737	-0.0134169	0.00635096
	54	Lchaba	0.283241	0.414584	-0.0755501	0.240312	-0.124595	0.442995	-0.189873	-7.01058e-05	-0.0349233	-0.391135	0.145457	-0.351395	-0.000317353	-0.383193	-0.00343931	0.0279016
	55	Lchaba	0.275313	0.380529	-0.0611053	0.163609	-0.105129	0.527629	-0.183448	0.0101516	-0.0177445	-0.401092	0.154472	-0.334277	0.017086	-0.378378	-0.0794444	0.0318288
	57	Lconfu	0.221216	0.41563	-0.0418628	0.259961	-0.0806346	0.452637	-0.197084	-0.0594864	-0.0683959	-0.420919	0.22812	-0.317072	-0.0744843	-0.376938	0.0131257	0.0461868
	58	Lconfu	0.26237	0.402674	-0.0419374	0.227478	-0.10644	0.47381	-0.21337	-0.0253552	-0.0634223	-0.398254	0.227629	-0.325512	-0.0441606	-0.363045	-0.0206681	0.00820351
	59	Lconfu	0.233753	0.43863	-0.0325136	0.282355	-0.0718032	0.45066	-0.168282	-0.0441647	-0.0485747	-0.39944	0.177602	-0.337479	-0.0295298	-0.368714	-0.0606507	-0.0218471
	60	Lconfu	0.265332	0.430198	-0.0309637	0.250537	-0.0532753	0.428599	-0.2308	-0.0319877	-0.0469376	-0.425239	0.211813	-0.29949	-0.0246527	-0.366004	-0.0905163	0.0133862
	61	Lconfu	0.223832	0.406088	-0.0424706	0.22155	-0.0836622	0.475802	-0.180861	0.000763248	-0.037116	-0.416	0.187169	-0.353888	-0.0275862	-0.368706	-0.0393046	0.0343916
	62	Lconfu	0.190026	0.463729	-0.0223084	0.274087	-0.0712094	0.428126	-0.150211	-0.0247535	-0.0951534	-0.417351	0.185197	-0.337881	-0.0314675	-0.3868	-0.00487317	0.000842897
	63	Lconfu	0.247532	0.382741	-0.03637	0.296555	-0.0927671	0.43264	-0.212328	-0.00784188	-0.0539663	-0.401077	0.223263	-0.352447	-0.0207493	-0.368129	-0.0546135	0.0175578
	64	Lconfu	0.260269	0.401273	-0.0497976	0.297688	-0.0745498	0.45582	-0.190602	-0.0497262	-0.0593357	-0.390898	0.231854	-0.331713	-0.0366475	-0.355573	-0.0811892	-0.0268703
	65	Lconfu	0.265638	0.450525	-0.0261923	0.271974	-0.0823009	0.428308	-0.175528	-0.051772	-0.0597475	-0.396626	0.228314	-0.328745	-0.0623103	-0.349045	-0.0878742	-0.0246178
	67	Lconfu	0.268267	0.368633	-0.0622668	0.241682	-0.0808445	0.501601	-0.200091	-0.013269	-0.0209194	-0.391327	0.223628	-0.337115	-0.0338835	-0.357359	-0.0938894	-0.0128457
	68	Lconfu	0.244551	0.450641	-0.0525979	0.232931	-0.0828902	0.428864	-0.17608	-0.0527775	-0.0906209	-0.402645	0.203112	-0.332228	-0.0298382	-0.383815	-0.0156356	0.0590302
	69	Lconfu	0.239717	0.448047	-0.0427624	0.241507	-0.0633446	0.448729	-0.168403	-0.0298448	-0.0458152	-0.404548	0.181122	-0.357233	-0.0209716	-0.351164	-0.0795421	0.00450552
	70	Lconfu	0.246387	0.445617	-0.0474871	0.252816	-0.057104	0.435949	-0.175999	-0.0214268	-0.0491648	-0.407631	0.202389	-0.311265	-0.0438489	-0.387127	-0.0751723	-0.00693243
	71	Lconfu	0.245143	0.450846	-0.0231998	0.281527	-0.0764658	0.431931	-0.179278	-0.0413559	-0.054341	-0.40699	0.180161	-0.323076	-0.0307849	-0.368984	-0.0612349	-0.0238976
	72	Lconfu	0.250576	0.435016	-0.0336137	0.252894	-0.102928	0.436786	-0.202537	-0.0935139	-0.0386065	-0.414209	0.190923	-0.340287	-0.0759931	-0.354035	0.0121801	0.0773475
	73	Lconfu	0.207603	0.43599	-0.00984391	0.271526	-0.0535429	0.485978	-0.167469	-0.0507652	-0.0535372	-0.409829	0.190379	-0.331773	-0.033414	-0.351185	-0.0801752	-0.0499423
	74	Lconfu	0.250101	0.472137	-0.0209166	0.248971	-0.0681432	0.427518	-0.181154	-0.0540766	-0.0334185	-0.414189	0.16471	-0.318535	-0.0442782	-0.369841	-0.0669004	0.00801651
	75	Lconfu	0.249919	0.413858	-0.0570665	0.242719	-0.0899901	0.430391	-0.199482	-0.00820003	-0.0421758	-0.413109	0.204221	-0.340517	-0.0445847	-0.38016	-0.0208407	0.0550175
	76	Lhetero	0.195939	0.438931	-0.0475952	0.245269	-0.0773764	0.381115	-0.148951	0.0768831	-0.0186704	-0.432119	0.132331	-0.397214	-0.000660352	-0.409936	-0.0350171	0.0970708
	77	Lhetero	0.208189	0.419271	-0.0287554	0.241084	-0.0706578	0.394538	-0.161655	0.147746	0.0109758	-0.451686	0.125797	-0.376277	0.0242132	-0.404157	-0.108107	0.0294803
	78	Lhetero	0.212024	0.420905	-0.0465477	0.234379	-0.0681272	0.390224	-0.160932	0.139897	0.00645387	-0.454419	0.132	-0.380739	0.0189282	-0.398596	-0.0937984	0.0483499
	79	Lhetero	0.22503	0.403827	-0.077711	0.224995	-0.0778543	0.38813	-0.159883	0.135132	0.00512418	-0.463235	0.1656	-0.367185	-0.0187134	-0.403104	-0.0615926	0.0814396
	80	Lhetero	0.22864	0.443415	-0.0690746	0.251384	-0.084947	0.361772	-0.155106	0.0865961	-0.00313875	-0.412943	0.122532	-0.431396	0.0151138	-0.38649	-0.0540194	0.087662
	81	Lhetero	0.210476	0.416139	-0.0417687	0.279054	-0.0841794	0.375106	-0.167969	0.0676678	0.0164572	-0.440958	0.0962371	-0.390375	0.016041	-0.414291	-0.0452933	0.107657
	82	Lhetero	0.211064	0.433595	-0.0737538	0.241136	-0.0940018	0.354003	-0.186623	0.0549807	-0.0137178	-0.455166	0.131997	-0.389814	-0.0252146	-0.405423	0.0502504	0.166688
	83	Lhetero	0.182135	0.391723	-0.0113377	0.273254	-0.0966101	0.385508	-0.17778	0.100795	0.0123198	-0.443685	0.121385	-0.418155	0.0135823	-0.404252	-0.0436948	0.114812
	84	Lhetero	0.206202	0.47015	-0.0488018	0.205535	-0.076935	0.407322	-0.125172	0.0668314	-0.0340634	-0.424785	0.13663	-0.382625	-0.0103177	-0.397212	-0.0475414	0.0547834
	85	Lhetero	0.244748	0.445421	-0.0630659	0.217523	-0.0665521	0.383914	-0.177745	0.0682367	0.00106558	-0.440124	0.130152	-0.346539	-0.00210077	-0.413736	-0.0665024	0.0853053
	86	Lhetero	0.224715	0.450608	-0.0459517	0.217495	-0.0850271	0.398624	-0.144231	0.0670725	-0.0377058	-0.426066	0.129028	-0.374307	0.0216899	-0.405545	-0.0625175	0.0721175
	87	Lhetero	0.241303	0.433021	-0.0635345	0.235669	-0.0695542	0.411056	-0.166284	0.0296262	-0.00744737	-0.432346	0.13728	-0.35602	-0.00466632	-0.391991	-0.0670965	0.070985
	88	Lhetero	0.213219	0.401528	-0.0643809	0.232801	-0.081843	0.430089	-0.160241	0.0879664	0.0111157	-0.43215	0.122171	-0.38146	0.00568998	-0.406851	-0.0457305	0.0680769
	89	Lhetero	0.222348	0.405929	-0.0708485	0.218071	-0.0795145	0.408206	-0.158484	0.111491	0.011635	-0.441075	0.132339	-0.377613	0.00429565	-0.414408	-0.0617698	0.089398
	90	Lhetero	0.201767	0.417082	-0.0343719	0.216779	-0.0767302	0.401771	-0.178931	0.0971964	-0.0110743	-0.429565	0.149901	-0.390464	0.00697657	-0.41134	-0.0575369	0.0985405
	91	Lhetero	0.202818	0.411196	-0.0462242	0.24294	-0.0939782	0.379538	-0.179218	0.0994388	-0.00502994	-0.449258	0.122983	-0.380883	0.00605132	-0.424235	-0.00740203	0.121263
	92	Limit	0.149764	0.390281	-0.045955	0.220342	-0.0676283	0.466619	-0.138068	0.0901893	0.0110707	-0.442085	0.112889	-0.414912	0.00693984	-0.401543	-0.0290127	0.0911081
	93	Limit	0.245393	0.438044	-0.0475464	0.22285	-0.0955797	0.368874	-0.166983	0.0697039	-0.00356704	-0.420344	0.150785	-0.398905	-0.0096412	-0.393642	-0.0728603	0.113418
	94	Limit	0.25116	0.430275	-0.0403819	0.243503	-0.0923454	0.395504	-0.148201	0.0950021	0.0115155	-0.41414	0.155087	-0.394512	-0.010331	-0.375315	-0.126504	0.0196841
	95	Limit	0.160184	0.38694	-0.0488088	0.231768	-0.0706843	0.432329	-0.169212	0.0793113	-0.0117108	-0.441887	0.141668	-0.407767	0.003942	-0.409892	-0.00537812	0.129198
	96	Limit	0.245426	0.401666	-0.0877499	0.217472	-0.0769765	0.402149	-0.172948	0.0811057	-0.0047237	-0.424855	0.14589	-0.393315	0.0238452	-0.398772	-0.0727626	0.114549
	97	Limit	0.253553	0.439049	-0.0632791	0.255169	-0.0841318	0.391474	-0.172521	0.0401611	-0.00774438	-0.415011	0.135607	-0.379323	0.000559361	-0.380946	-0.0620433	0.0494271
	98	Limit	0.155169	0.419042	-0.0360647	0.267538	-0.0836885	0.426675	-0.137319	0.0399939	-0.00646032	-0.424716	0.0787565	-0.424426	0.0198699	-0.410072	0.00973736	0.105965
	99	Limit	0.258465	0.408946	-0.0702786	0.232563	-0.0926825	0.385941	-0.199459	0.0775582	-0.0224173	-0.418918	0.149885	-0.371928	0.0275908	-0.40796	-0.0511039	0.0937977
	100	Limit	0.259769	0.465641	-0.0661214	0.217456	-0.0852036	0.415801	-0.173571	-0.0160247	-0.0288872	-0.418239	0.111813	-0.35116	0.00552764	-0.382623	-0.0233274	0.0691497
	101	Limit	0.24405	0.441869	-0.0476279	0.218037	-0.07409	0.436264	-0.168607	0.0182616	0.00544379	-0.403221	0.115848	-0.386365	0.0121102	-0.375293	-0.0871272	0.0504468
	102	Limit	0.202575	0.415874	-0.0609821	0.241411	-0.0636848	0.426564	-0.146164	0.0710902	0.0151633	-0.426987	0.122514	-0.396242	0.000198205	-0.396486	-0.0696185	0.064775
	103	Limit	0.193069	0.40612	-0.028647	0.251169	-0.0767888	0.43792	-0.168418	0.0345703	-0.00815768	-0.435809	0.142695	-0.374566	-0.0116312	-0.39237	-0.0421206	0.0729659
	104	Limit	0.239425	0.437162	-0.0468367	0.256078	-0.0840547	0.414805	-0.130159	0.0441115	-0.0134699	-0.441183	0.113938	-0.338843	0.00986193	-0.401933	-0.0887044	0.0298024
	105	Limit	0.243674	0.4814	-0.0505309	0.214754	-0.0758069	0.417737	-0.162518	-0.0242852	-0.030367	-0.420389	0.0995507	-0.351203	0.00773472	-0.38559	-0.0317373	0.0675763
	106	Limit	0.202055	0.412229	-0.0531109	0.243875	-0.0710332	0.429257	-0.149087	0.0646362	0.0192374	-0.42972	0.120192	-0.396728	-0.00443617	-0.392714	-0.0638183	0.0691659
	107	Limit	0.214376	0.351659	-0.0562775	0.246614	-0.0945765	0.425835	-0.167097	0.102192	-0.0101098	-0.421568	0.173191	-0.415763	0.0260968	-0.398249	-0.0856034	0.10928
	108	Limit	0.229977	0.449306	-0.0501977	0.237154	-0.113824	0.384847	-0.172775	0.0324081	-0.0176072	-0.430703	0.111479	-0.387881	-0.011032	-0.389084	0.0239798	0.103952
	109	Limit	0.180159	0.42719	-0.0538504	0.197343	-0.080235	0.399974	-0.13864	0.134431	-0.0102327	-0.439145	0.127934	-0.42804	0.015722	-0.403694	-0.0408579	0.111941
	110	Limit	0.221882	0.441505	-0.0383072	0.241697	-0.0768757	0.410789	-0.149138	0.0571536	-0.0258783	-0.420049	0.146083	-0.377558	0.00429876	-0.387712	-0.0820648	0.0341745
	112	Lllewe	0.289105	0.504744	-0.040488	0.217318	-0.0841536	0.414982	-0.16542	-0.0453521	-0.0516893	-0.390297	0.140221	-0.328094	-0.00793374	-0.36947	-0.0796408	-0.00383061
	113	Lllewe	0.255835	0.432717	-0.0788339	0.198141	-0.114777	0.443707	-0.174981	0.00291615	-0.0256004	-0.40739	0.136148	-0.38043	-0.015352	-0.370568	0.0175604	0.0809065
	114	Lllewe	0.294124	0.455363	-0.0768718	0.213286	-0.108416	0.407167	-0.199503	-0.00711169	-0.0332128	-0.390555	0.14887	-0.359658	-0.00995279	-0.375299	-0.0150372	0.0568063
	115	Lllewe	0.198018	0.424927	-0.0456544	0.236054	-0.0863218	0.469529	-0.125563	0.0111481	0.00763303	-0.418772	0.111134	-0.4058	-0.0175892	-0.36382	-0.0416562	0.0467329
	116	Lllewe	0.214492	0.47092	-0.0395207	0.221224	-0.0772652	0.441072	-0.148488	-0.0212387	-0.0358479	-0.416528	0.118157	-0.360593	-0.0134155	-0.382853	-0.0181118	0.0479973
	117	Lllewe	0.312104	0.475467	-0.0546224	0.213248	-0.0938555	0.408104	-0.194398	-0.0196583	-0.0402548	-0.400613	0.178966	-0.31457	-0.0311246	-0.365407	-0.0768156	0.00342962
	118	Lllewe	0.246609	0.41626	-0.0480334	0.235387	-0.102604	0.447838	-0.172137	0.0141428	-0.0152361	-0.407404	0.144034	-0.373946	-0.006058	-0.371636	-0.0465749	0.0393583
	119	Lllewe	0.239613	0.42781	-0.0391897	0.246326	-0.0939821	0.442368	-0.156622	0.0219101	-0.0200535	-0.388255	0.127566	-0.399924	0.0250304	-0.371199	-0.0823623	0.020964
	120	Lllewe	0.286837	0.425559	-0.0474538	0.237214	-0.102617	0.437664	-0.181021	0.011829	0.00147167	-0.411866	0.158598	-0.351876	-0.0221219	-0.350871	-0.0936929	0.00234666
	121	Lllewe	0.257509	0.479459	-0.0667565	0.22343	-0.079191	0.411673	-0.174742	-0.0321141	-0.0240197	-0.40653	0.129708	-0.371055	-0.0216939	-0.35982	-0.0208143	0.0549582
	122	Lllewe	0.171791	0.425597	-0.0202583	0.259084	-0.0740631	0.496596	-0.134051	-0.0311535	-0.0365761	-0.412174	0.132305	-0.376385	-0.015067	-0.37008	-0.0240792	0.00851477
	123	Lllewe	0.26973	0.490439	-0.0581797	0.201459	-0.102737	0.397551	-0.18364	-0.0465873	-0.0327861	-0.416589	0.123922	-0.339202	-0.0370887	-0.385278	0.0207809	0.0982072
	124	Lllewe	0.283307	0.468406	-0.0680275	0.201615	-0.0853534	0.402969	-0.220585	-0.026972	-0.0235813	-0.408729	0.160484	-0.328973	-0.0423644	-0.383003	-0.00387844	0.0746871
	125	Lllewe	0.240741	0.440526	-0.052762	0.256472	-0.0778203	0.401949	-0.195852	-0.00262435	-0.0316226	-0.417217	0.15258	-0.362436	-0.0100529	-0.379554	-0.0252104	0.0628838
	126	Lllewe	0.269289	0.443434	-0.0359622	0.252696	-0.0862262	0.413416	-0.184923	-0.00114885	-0.0419462	-0.399997	0.145974	-0.359264	0.0286098	-0.370958	-0.0948151	0.0218221
	127	Lllewe	0.20405	0.511403	-0.0202679	0.220551	-0.053011	0.417876	-0.158554	-0.0519176	-0.0631084	-0.419871	0.126616	-0.332495	-0.0200579	-0.39507	-0.0156672	0.0495247
	128	Lllewe	0.265718	0.414138	-0.0587265	0.213732	-0.0836846	0.443406	-0.212625	0.0278551	-0.00881737	-0.404178	0.16921	-0.354865	-0.0101482	-0.375312	-0.0609264	0.0352232
	129	Lllewe	0.283937	0.438229	-0.0585017	0.230223	-0.117011	0.418594	-0.174572	0.00180804	-0.0149333	-0.397773	0.150812	-0.358681	-0.0256654	-0.377433	-0.0440653	0.0450331
	130	Lllewe	0.239717	0.464371	-0.0292125	0.229184	-0.0890041	0.428326	-0.171348	-0.00418834	-0.0424261	-0.401874	0.131932	-0.355801	0.00249008	-0.384558	-0.0421489	0.0245396
	131	Lmacro	0.248224	0.446357	-0.0639835	0.224267	-0.102285	0.431701	-0.143691	0.0292289	-0.0178769	-0.402975	0.132259	-0.398008	-0.00621722	-0.359714	-0.0464285	0.0291447
	132	Lmacro	0.22484	0.423827	-0.0424494	0.235813	-0.0769752	0.406602	-0.194448	0.0686817	-0.0119217	-0.406979	0.135526	-0.40622	0.0294324	-0.384725	-0.0640038	0.0630009
	133	Lmacro	0.167486	0.403363	-0.027907	0.224638	-0.0880184	0.468955	-0.151195	0.0383632	-0.00760286	-0.440487	0.0962902	-0.38199	0.0106471	-0.408742	0.000299705	0.0958995
	134	Lmacro	0.212359	0.411176	-0.0456078	0.237902	-0.0955848	0.465962	-0.148332	0.0279125	-0.0394046	-0.399235	0.143771	-0.390521	0.0135206	-0.381865	-0.0407208	0.0286678
	135	Lmacro	0.285327	0.416118	-0.0609944	0.238516	-0.0985522	0.397247	-0.174174	0.0798782	0.00248874	-0.41272	0.152329	-0.375335	0.0148611	-0.377011	-0.121285	0.0333071
	136	Lmacro	0.284509	0.39457	-0.054402	0.197881	-0.108597	0.447625	-0.20403	0.0642048	-0.0366328	-0.397265	0.196602	-0.355797	0.0135023	-0.377031	-0.0909532	0.0258129
	137	Lmacro	0.286759	0.433803	-0.0735825	0.197716	-0.117143	0.444185	-0.182908	0.0209852	-0.0118683	-0.423448	0.139994	-0.334033	-0.0231405	-0.370863	-0.0181106	0.0316542
	139	Lmacro	0.214944	0.435383	-0.0600336	0.218717	-0.0610055	0.405904	-0.175904	0.0697173	-0.00347122	-0.419104	0.146419	-0.395569	-0.00403989	-0.391637	-0.0569084	0.0765878
	140	Lmacro	0.254388	0.421958	-0.0406214	0.259356	-0.0846667	0.403285	-0.169225	0.0653302	0.0104492	-0.398453	0.131595	-0.389586	0.0200034	-0.389942	-0.121922	0.0280525
	141	Lmacro	0.24617	0.416385	-0.0431187	0.265386	-0.115765	0.481269	-0.140791	-0.0396604	-0.0474138	-0.390077	0.149162	-0.36249	-0.00831144	-0.361995	-0.0399332	-0.00881634
	142	Lmacro	0.23262	0.409123	-0.0466958	0.255633	-0.097801	0.404254	-0.180357	0.0532193	0.00267422	-0.427613	0.12958	-0.373746	-0.00247023	-0.401718	-0.0375499	0.0808471
	144	Lmacro	0.236326	0.388456	-0.0754607	0.228067	-0.0847389	0.438879	-0.187802	0.077913	0.0127284	-0.428154	0.118985	-0.372998	0.0228221	-0.40113	-0.0428595	0.0689666
	145	Lmacro	0.232315	0.417576	-0.0619769	0.229255	-0.089023	0.422345	-0.175511	0.0604097	-0.00891862	-0.410958	0.13204	-0.390269	0.0121706	-0.392718	-0.0410965	0.064359
	146	Lmacro	0.232345	0.407865	-0.0789513	0.211831	-0.0682417	0.423467	-0.165758	0.121993	-0.0198608	-0.409775	0.147804	-0.385751	0.04311	-0.410004	-0.0904476	0.0403735
	147	Lmedi	0.305244	0.401386	-0.0506774	0.245434	-0.125897	0.440049	-0.184429	0.0159192	-0.0309758	-0.393103	0.178099	-0.357863	0.00771474	-0.3551	-0.0990781	0.00327762
	148	Lmedi	0.253456	0.363996	-0.0594963	0.229565	-0.142334	0.46462	-0.200784	0.0280597	-0.0330825	-0.413834	0.179334	-0.373159	-0.0144465	-0.370285	0.0173537	0.0710383
	149	Lmedi	0.276908	0.429476	-0.0573092	0.220504	-0.13319	0.43949	-0.181783	-0.0498376	-0.0471523	-0.404445	0.143276	-0.364308	-0.00831528	-0.362664	0.00756641	0.0917842
	150	Lmedi	0.257133	0.426619	-0.0434677	0.206749	-0.110012	0.462022	-0.176131	0.00286583	-0.0251916	-0.406807	0.149997	-0.351306	-0.015338	-0.374585	-0.0369907	0.0344431
	151	Lmedi	0.25694	0.37967	-0.0500093	0.226613	-0.115685	0.483997	-0.166837	0.0350529	-0.0236284	-0.403003	0.163214	-0.364867	0.00995541	-0.371867	-0.0739504	0.0144039
	153	Lmedi	0.229437	0.364355	-0.0149493	0.208022	-0.106281	0.535019	-0.171564	0.0301218	-0.00745099	-0.413102	0.144478	-0.350813	0.0190239	-0.37432	-0.0926927	0.000717779
	154	Lmedi	0.238991	0.35409	-0.0327928	0.229069	-0.124754	0.504068	-0.164501	0.0336501	-0.0113904	-0.411635	0.174889	-0.360033	-0.0129906	-0.378422	-0.0674508	0.0292129
	155	Lmedi	0.247221	0.460789	-0.0347779	0.248843	-0.116196	0.420384	-0.156389	-0.0171073	-0.0298466	-0.405853	0.137549	-0.366573	-0.036285	-0.368456	-0.0112748	0.0279731
	156	Lmedi	0.303019	0.417391	-0.0566114	0.226338	-0.140547	0.437764	-0.187198	0.00116224	-0.0449504	-0.389268	0.155232	-0.355236	0.0118541	-0.370053	-0.0407979	0.0319013
	157	Lmedi	0.293553	0.380514	-0.0491554	0.246374	-0.129175	0.453109	-0.169997	0.026928	0.00319912	-0.406376	0.166301	-0.35656	-0.0110175	-0.36581	-0.103708	0.0218201
	158	Lmedi	0.278887	0.386695	-0.0565886	0.203001	-0.137411	0.4875	-0.193401	0.0417058	-0.00945688	-0.42183	0.139584	-0.336418	-0.000610469	-0.368899	-0.0210021	0.00824452
	159	Lmedi	0.24621	0.378108	-0.0521745	0.213127	-0.13184	0.49224	-0.15541	0.0228855	-0.0341207	-0.407646	0.155976	-0.360124	0.000771055	-0.386196	-0.0294119	0.0476055
	160	Lmedi	0.246331	0.36467	-0.0479221	0.207172	-0.0861599	0.541784	-0.184922	-0.0281665	-0.0185167	-0.406078	0.166261	-0.341282	0.00691546	-0.361958	-0.0819868	0.0238588
	161	Lmedi	0.287209	0.384477	-0.0678865	0.232191	-0.118619	0.482142	-0.170414	0.00206153	-0.0163683	-0.395569	0.156327	-0.3566	0.00692717	-0.363088	-0.0771747	0.0143862
	162	Lmedi	0.235363	0.427413	-0.0478415	0.192952	-0.1099	0.428843	-0.182729	0.0563811	-0.0379981	-0.411817	0.139413	-0.382048	0.016585	-0.393982	-0.012892	0.0822584
	163	Lmedi	0.309235	0.431331	-0.0534755	0.238691	-0.126258	0.444259	-0.175118	-0.0195875	-0.0159458	-0.395105	0.139573	-0.333027	-0.0103299	-0.367895	-0.0676813	0.00133188
	164	Lmedi	0.25173	0.385812	-0.0654188	0.261492	-0.0990259	0.440253	-0.193926	0.0131778	-0.0208179	-0.416877	0.160681	-0.367144	0.00138414	-0.372877	-0.0346064	0.0561633
	165	Lmedi	0.277996	0.385035	-0.0355315	0.197276	-0.143108	0.511749	-0.170619	0.00412633	-0.032082	-0.39204	0.171587	-0.337706	-0.0114733	-0.373053	-0.0567686	0.00461329
	166	Lmedi	0.281282	0.399229	-0.0182994	0.256397	-0.14604	0.443406	-0.176317	0.0151484	-0.0346308	-0.393713	0.184846	-0.375931	-0.0107898	-0.346161	-0.0800501	0.00162511
	168	Lmin	0.237556	0.390858	-0.0545339	0.289036	-0.0920655	0.427944	-0.175271	-0.0229247	-0.011377	-0.401958	0.143037	-0.388287	0.00238968	-0.384366	-0.0497348	0.0896984
	169	Lmin	0.254022	0.452297	-0.0748426	0.234577	-0.0893074	0.387913	-0.156895	0.0586048	-0.0102437	-0.430535	0.114132	-0.354453	0.00104838	-0.404315	-0.0379139	0.0559108
	171	Lmin	0.259118	0.398982	-0.0538288	0.278109	-0.0871143	0.400818	-0.178998	0.0622563	0.0243153	-0.416383	0.123144	-0.375797	0.0188032	-0.395583	-0.105439	0.0475975
	172	Lmin	0.217452	0.441685	-0.0484672	0.255419	-0.0643424	0.382393	-0.169463	0.0755372	-0.046291	-0.395349	0.172483	-0.420321	0.0247827	-0.378473	-0.0861546	0.0391083
	173	Lmin	0.29857	0.455632	-0.0489255	0.236977	-0.0981903	0.436494	-0.159746	0.0173679	0.0165063	-0.399001	0.130632	-0.348893	-0.0200701	-0.351971	-0.118777	-0.0466056
	174	Lmin	0.234053	0.427543	-0.0233857	0.242037	-0.0918308	0.426433	-0.162761	0.0614466	0.010626	-0.408643	0.12307	-0.406217	0.0143834	-0.364365	-0.104154	0.0217663
	175	Lmin	0.212573	0.436167	-0.0551208	0.239106	-0.0871739	0.383099	-0.157398	0.103411	-0.0116756	-0.442015	0.152052	-0.381415	-0.0239402	-0.39674	-0.0293174	0.0583878
	176	Lmin	0.238426	0.39324	-0.0353274	0.260752	-0.128835	0.399845	-0.166042	0.0728008	-0.0132703	-0.420646	0.14152	-0.39153	0.00863113	-0.39973	-0.0451018	0.0852671
	177	Lmin	0.235319	0.405101	-0.0375979	0.268735	-0.088967	0.399544	-0.172153	0.0886508	-0.0170157	-0.420592	0.147284	-0.374201	0.0275262	-0.401324	-0.0943959	0.0340857
	178	Lmin	0.22858	0.440417	-0.0479198	0.251008	-0.0830154	0.390661	-0.150919	0.0601832	-0.0262237	-0.42321	0.141885	-0.393555	0.0116448	-0.380227	-0.0740323	0.0547225
	179	Lmin	0.212343	0.432413	-0.0693152	0.242242	-0.0866248	0.39027	-0.126294	0.0855483	-0.0162129	-0.408498	0.129318	-0.429563	0.0153395	-0.39735	-0.0585538	0.0849384
	180	Lmin	0.272951	0.466009	-0.0673336	0.226199	-0.0870488	0.367059	-0.154125	0.0559526	-0.0184298	-0.433007	0.133717	-0.366598	0.00550862	-0.378582	-0.0852396	0.0629676
	181	Lmin	0.240196	0.397425	-0.0541115	0.267475	-0.116401	0.374362	-0.180572	0.0806292	0.00906283	-0.428295	0.14236	-0.408359	-0.00700358	-0.388374	-0.0335307	0.105138
	182	Lmin	0.24909	0.436102	-0.0420416	0.231877	-0.119433	0.394385	-0.152517	0.0688893	-0.0436339	-0.433538	0.143103	-0.350712	0.00526709	-0.403843	-0.039836	0.0568405
	183	Lmin	0.263801	0.453801	-0.0296667	0.231875	-0.114678	0.4187	-0.160758	0.0251092	-0.008067	-0.416231	0.113277	-0.348365	-0.00728349	-0.386051	-0.0566242	0.0211612
	184	Lmin	0.228868	0.414609	-0.0416104	0.269443	-0.0831022	0.402452	-0.155162	0.0770286	-0.00150036	-0.424814	0.133333	-0.383386	0.0157916	-0.392679	-0.0966173	0.0373455
	186	Lpilen	0.218398	0.464862	-0.0201312	0.24197	-0.0797233	0.437379	-0.138429	-0.0140087	-0.0221159	-0.412491	0.131978	-0.365074	-0.0250809	-0.374611	-0.0648962	0.0219744
	187	Lpilen	0.302718	0.426035	-0.0652627	0.233805	-0.0886321	0.425006	-0.187911	0.00956794	-0.017256	-0.391628	0.18348	-0.34657	-0.010805	-0.367047	-0.11633	0.01083
	188	Lpilen	0.268857	0.469101	-0.0452404	0.215524	-0.0880977	0.423079	-0.188488	-0.00642417	-0.0265068	-0.393158	0.145249	-0.355231	-0.0137587	-0.371253	-0.0520143	0.018363
	189	Lpilen	0.272332	0.49117	-0.0436003	0.226355	-0.0698028	0.407319	-0.182917	-0.0130154	-0.040436	-0.38655	0.160734	-0.350074	-0.0151845	-0.366448	-0.0811253	-0.00875582
	190	Lpilen	0.208818	0.482013	-0.0320909	0.198849	-0.0819821	0.460791	-0.126085	-0.00172122	-0.0191151	-0.411452	0.0979279	-0.379849	-0.0113176	-0.370499	-0.0361547	0.0218687
	191	Lpilen	0.248529	0.428513	-0.0317869	0.226537	-0.108352	0.459972	-0.166708	-0.00152689	-0.0203903	-0.402373	0.139582	-0.37421	-0.00536663	-0.359906	-0.0555078	0.0229942
	192	Lpilen	0.191291	0.458093	-0.0342444	0.264041	-0.0596177	0.426835	-0.127805	0.00226661	-0.0304607	-0.420888	0.124248	-0.368059	-0.00954138	-0.394916	-0.0538703	0.0326275
	193	Lpilen	0.272359	0.421272	-0.0350932	0.243493	-0.10021	0.426152	-0.200953	0.00340682	-0.0201954	-0.40631	0.167705	-0.34391	-0.0135889	-0.376678	-0.0700244	0.0325756
	194	Lpilen	0.188197	0.474886	-0.0240527	0.271325	-0.0507043	0.421745	-0.143708	-0.0206257	-0.0151453	-0.416649	0.101975	-0.373763	-0.0106267	-0.38781	-0.045934	0.0308894
	195	Lpilen	0.199833	0.456576	-0.0399103	0.239014	-0.0765319	0.43656	-0.125231	0.00781326	-0.0134334	-0.415736	0.0973849	-0.391371	0.00149026	-0.386962	-0.0436019	0.0541053
	196	Lpilen	0.220324	0.471361	-0.0408354	0.223714	-0.0693326	0.439548	-0.146052	0.00571867	-0.00104862	-0.420836	0.0973086	-0.370032	-0.00838973	-0.373989	-0.0519743	0.0245164
	197	Lpilen	0.26827	0.460672	-0.0422725	0.223019	-0.0928516	0.43516	-0.171976	0.00460946	-0.035982	-0.39202	0.163513	-0.356373	-0.0163437	-0.360737	-0.0723574	-0.014331
	198	Lpilen	0.274611	0.435711	-0.0291477	0.227585	-0.0846896	0.438021	-0.195087	0.000355852	0.00266358	-0.404315	0.155706	-0.340297	-0.0196653	-0.371542	-0.104391	0.0144808
	199	Lpilen	0.254356	0.475222	-0.0402557	0.225101	-0.0814548	0.418401	-0.165489	0.00809849	-0.0348138	-0.417235	0.139706	-0.346712	-0.00866382	-0.367413	-0.0633847	0.0045371
	200	Lpilen	0.246375	0.433051	-0.0593541	0.228352	-0.106397	0.447272	-0.144084	0.0109396	-0.00495984	-0.401304	0.121556	-0.390277	-0.0104226	-0.369673	-0.0427147	0.04164
	201	Lpilen	0.281622	0.464941	-0.0595635	0.228204	-0.115748	0.412078	-0.169114	-0.0147257	-0.0449371	-0.378534	0.127513	-0.377697	0.0117015	-0.375029	-0.0314744	0.0407637
	202	Lpilen	0.311097	0.457643	-0.0359496	0.218858	-0.101016	0.422205	-0.188625	-0.00668904	-0.0281831	-0.386932	0.158088	-0.338021	0.00441512	-0.364766	-0.119825	-0.00229835
	203	Lpilen	0.255079	0.470376	-0.0529555	0.200566	-0.0863462	0.426581	-0.178086	-0.00710715	-0.0320927	-0.407774	0.145142	-0.34132	-0.026818	-0.386352	-0.0239228	0.0450292
	204	Lpilen	0.240712	0.43253	-0.0469143	0.231958	-0.0988223	0.444524	-0.156367	0.0223869	-0.0313634	-0.407734	0.152668	-0.36538	-0.0118014	-0.375814	-0.0481109	0.0175293
	205	Lpilen	0.22654	0.4827	-0.03715	0.223296	-0.0717152	0.424441	-0.152551	-0.00598143	-0.0308337	-0.417222	0.12045	-0.362185	-0.00949104	-0.373587	-0.0452488	0.0285377
	206	Lszida	0.177165	0.368912	-0.0107094	0.281863	-0.0500579	0.477005	-0.163558	0.0331623	-0.0170817	-0.433214	0.212723	-0.357869	-0.0332327	-0.376008	-0.115248	0.00614766
	207	Lszida	0.231675	0.396072	-0.0158271	0.243714	-0.0915549	0.499251	-0.160636	-0.0090013	-0.0664323	-0.402264	0.248483	-0.318214	-0.0563821	-0.367617	-0.0893252	-0.0419414
	208	Lszida	0.22121	0.411178	-0.045793	0.259435	-0.0403969	0.442765	-0.175371	0.033099	-0.012256	-0.418223	0.21397	-0.336343	-0.0493526	-0.385808	-0.11201	-0.00610404
	209	Lszida	0.206238	0.418019	-0.00652682	0.27732	-0.0854442	0.48497	-0.143134	-0.0117415	-0.0487311	-0.388644	0.177333	-0.367425	-0.0157415	-0.36425	-0.0839935	-0.0482486
	210	Lszida	0.237529	0.402951	-0.0678639	0.245961	-0.0753303	0.457129	-0.178607	-0.00319455	-0.0558562	-0.397013	0.2305	-0.36534	-0.038763	-0.360185	-0.0516084	0.0196917
	212	Lszida	0.182338	0.435711	0.000847344	0.31005	-0.0424785	0.40318	-0.167533	0.00899402	-0.0528071	-0.418674	0.217316	-0.358242	-0.0415013	-0.382195	-0.0961822	0.00117546
	213	Lszida	0.187891	0.421112	-0.0216637	0.260643	-0.0774051	0.438181	-0.146748	0.0222443	-0.0486509	-0.44152	0.178368	-0.338682	-0.0354152	-0.399133	-0.0363767	0.0371547
	215	Lszida	0.225226	0.459897	-0.0200641	0.203396	-0.0723002	0.447306	-0.172311	-0.0181444	-0.0406913	-0.433623	0.199194	-0.292407	-0.0831786	-0.396744	-0.0358743	0.0303195
	216	Lszida	0.260052	0.43999	-0.0454804	0.265144	-0.0576854	0.422193	-0.194119	-0.0325302	-0.0566649	-0.446287	0.185666	-0.250202	-0.0317495	-0.408803	-0.0600195	0.0104955
	217	Lszida	0.17821	0.387178	-0.0161783	0.301409	-0.0422688	0.460394	-0.159668	0.00306255	-0.0437366	-0.41676	0.193441	-0.349835	-0.00559273	-0.39967	-0.104206	0.0142221
	218	Lszida	0.236405	0.410344	-0.0283862	0.162412	-0.106031	0.503149	-0.182204	0.0209617	-0.0521909	-0.388897	0.194681	-0.358993	-0.0134683	-0.377029	-0.0488054	0.0280518
	219	Lszida	0.192169	0.401799	-0.0384905	0.298411	-0.0406215	0.431828	-0.162701	0.029514	-0.0363106	-0.425119	0.205551	-0.338546	-0.0314462	-0.403592	-0.0881501	0.00570461
	220	Lszida	0.236603	0.420838	-0.0677298	0.239488	-0.0449725	0.458054	-0.175542	-0.00347828	-0.060188	-0.404338	0.217887	-0.331013	-0.0212747	-0.379493	-0.0847837	-5.78075e-05
	221	Lszida	0.146563	0.389643	-0.0163677	0.265239	-0.0599494	0.457915	-0.15494	0.0816573	-0.0519915	-0.439149	0.213304	-0.366391	-0.0317349	-0.394993	-0.0448832	0.00607911
	222	Lszida	0.180142	0.439862	-0.0345579	0.251028	-0.0413165	0.438939	-0.144553	0.0217111	-0.055897	-0.436464	0.197917	-0.327675	-0.0444278	-0.402971	-0.0573065	0.0155695
	223	Lszida	0.25482	0.465601	-0.0354156	0.297721	-0.050964	0.40453	-0.173037	-0.0366585	-0.0740072	-0.425344	0.206835	-0.289648	-0.035327	-0.371617	-0.0929049	-0.0445847
	224	Lszida	0.247385	0.361554	-0.0362179	0.293058	-0.0941254	0.435928	-0.178445	0.0189223	-0.0492896	-0.437492	0.208601	-0.302536	-0.00890426	-0.409745	-0.0890032	0.0403106
	225	Lvanbe	0.245507	0.47374	-0.0398916	0.223145	-0.0851558	0.402179	-0.168586	0.0293646	-0.00434087	-0.406644	0.139483	-0.384233	-0.0292735	-0.366016	-0.0577422	0.0284639
	226	Lvanbe	0.244419	0.400585	-0.03398	0.246756	-0.109445	0.441077	-0.177526	0.0230936	-0.0357062	-0.410707	0.1836	-0.360283	-0.0167027	-0.37873	-0.0546601	0.038209
	228	Lvanbe	0.17266	0.318193	-0.0386441	0.240547	-0.0977969	0.506284	-0.179056	0.078672	-0.015647	-0.425603	0.187312	-0.399945	0.00113177	-0.388574	-0.0299593	0.0704253
	229	Lvanbe	0.207842	0.440298	-0.0295083	0.214717	-0.0727707	0.427587	-0.166681	0.0460389	-0.0650162	-0.412725	0.201835	-0.372404	-0.01509	-0.381377	-0.0606102	0.0378652
	230	Lvanbe	0.287265	0.434286	-0.0641027	0.243281	-0.106246	0.371819	-0.196272	0.0405657	-0.0420746	-0.399182	0.194706	-0.376989	-0.0100036	-0.371455	-0.0632723	0.0576743
	231	Lvanbe	0.257008	0.443803	-0.0425645	0.232312	-0.0816469	0.4158	-0.165617	0.0225291	-0.0612737	-0.405443	0.188171	-0.349576	0.00186079	-0.380004	-0.0959371	0.0205778
	232	Lvanbe	0.251938	0.440342	-0.0223933	0.236674	-0.0715356	0.432154	-0.190951	-0.000332423	-0.0413993	-0.402641	0.170001	-0.340925	0.00599532	-0.380619	-0.101656	0.0153482
	233	Lvanbe	0.243353	0.440372	-0.0226955	0.243842	-0.0902438	0.42205	-0.161479	0.0569487	0.000114502	-0.420044	0.124515	-0.3596	0.0038452	-0.38351	-0.0974094	-5.94077e-05
	235	Lvanbe	0.196644	0.371545	-0.0225442	0.270372	-0.0749361	0.463858	-0.175002	0.034734	0.0109976	-0.41754	0.139854	-0.388238	0.0092067	-0.390217	-0.08422	0.0554855
	236	Lvanbe	0.243271	0.409256	-0.0327779	0.241312	-0.109411	0.440591	-0.179111	0.019808	-0.0286759	-0.407011	0.17212	-0.370369	-0.0163089	-0.373631	-0.0491067	0.040044
	237	Lvanbe	0.261899	0.413719	-0.0469673	0.239658	-0.104955	0.43929	-0.165285	0.0339429	0.000827113	-0.403579	0.164748	-0.370649	-0.0272376	-0.369432	-0.0830286	0.0170508
	238	Lvanbe	0.178781	0.291715	-0.0282539	0.23166	-0.105056	0.502852	-0.202364	0.0934593	-0.0139723	-0.402538	0.207671	-0.435809	0.0225508	-0.386761	-0.0593555	0.105422
	239	Lvanbe	0.184243	0.392094	-0.0294126	0.264536	-0.0694267	0.463666	-0.169575	0.0467677	-0.0423929	-0.392873	0.177486	-0.386307	0.00825928	-0.399528	-0.059181	0.0116443
	240	Lvanbe	0.268632	0.367464	-0.042752	0.214494	-0.147789	0.432961	-0.193052	0.0827275	0.0122612	-0.418629	0.183388	-0.373208	-0.0382163	-0.387676	-0.0424722	0.0818662
	241	Lvanbe	0.221174	0.374186	-0.0351154	0.251697	-0.107719	0.43878	-0.177246	0.0673256	-0.0120864	-0.431431	0.172467	-0.373503	-0.0123903	-0.388327	-0.0490835	0.0612732
	242	Lvanbe	0.2465	0.360896	-0.034276	0.266954	-0.0734454	0.467001	-0.209295	-0.00897323	0.00479288	-0.411492	0.191798	-0.3473	-0.0181145	-0.377552	-0.10796	0.0504659
